# Supplementary material for: Large-Scale Evaluation of a Rapid Fully Automated Analysis Platform to Detect and Refute Outbreaks Based on MRSA Genome Comparisons
Source: mSphere. 2022 Oct 26;7(6):e00283-22. doi: 10.1128/msphere.00283-22 (PMC9769837; doi:10.1128/msphere.00283-22)
Supplement: TABLE S2 [file msphere.00283-22-s0001.xlsx]

## Sheet: Sheet1
Isolate ID	Research pipeline QC	Research - reason for failure	NGD tool QC	NGD - reason for failure	Repeat sequence passing QC of both pipelines
HICF0055	Failed	No mec gene, <20x coverage	Failed	<80% covered at >20x depth	Yes
HICF0216	Failed	Wrong species	Failed	<80% covered at >20x depth	Yes
HICF0235	Failed	No mec gene, <20x coverage	Failed	<80% covered at >20x depth	Yes
HICF0238	Failed	<20x coverage	Failed	<80% covered at >20x depth	Yes
HICF0248	Failed	<80% covered at >20x depth	Failed	<80% covered at >20x depth	Yes
HICF0263	Failed	<20x coverage	Failed	<80% covered at >20x depth	Yes
HICF0285	Failed	Contamination with S. haemolyticus	Passed		Yes
HICF0318	Failed	<80% covered at >20x depth	Failed	<80% covered at >20x depth	Yes
HICF0327	Failed	<20x coverage	Failed	<80% covered at >20x depth	Yes
HICF0329	Failed	<20x coverage	Failed	<80% covered at >20x depth	Yes
HICF0335	Failed	<20x coverage	Failed	<80% covered at >20x depth
HICF0345	Failed	<20x coverage	Failed	<80% covered at >20x depth	Yes
HICF0388	Failed	High heterozygous sites	Passed
HICF0396	Failed	<20x coverage	Failed	<80% covered at >20x depth	Yes
HICF0402	Failed	High heterozygous sites	Passed
HICF0411	Failed	<20x coverage	Failed	<80% covered at >20x depth	Yes
HICF0422	Failed	High heterozygous sites	Passed
HICF0453	Failed	High heterozygous sites	Passed
HICF0462	Failed	<80% covered at >20x depth	Failed	<80% covered at >20x depth	Yes
HICF0474	Failed	Wrong species	Failed	<80% covered at >20x depth	Yes
HICF0562	Failed	Contamination with S. capitis	Passed
HICF0587	Failed	No mec gene, <20x coverage	Failed	<80% covered at >20x depth	Yes
HICF0591	Failed	<20x coverage	Failed	<80% covered at >20x depth	Yes
HICF0609	Failed	High heterozygous sites	Passed
HICF0622	Failed	<80% covered at >20x depth	Failed	<80% covered at >20x depth	Yes
HICF0678	Failed	No mec gene, <20x coverage	Failed	<80% covered at >20x depth	Yes
HICF0743	Failed	Contamination with S. haemolyticus	Passed		Yes
HICF0752	Failed	<80% covered at >20x depth	Failed	<80% covered at >20x depth	Yes
HICF0771	Failed	Contamination with S. haemolyticus	Passed		Yes
HICF0836	Failed	<20x coverage	Failed	<80% covered at >20x depth
