# Supplementary material for: Large-Scale Evaluation of a Rapid Fully Automated Analysis Platform to Detect and Refute Outbreaks Based on MRSA Genome Comparisons
Source: mSphere. 2022 Oct 26;7(6):e00283-22. doi: 10.1128/msphere.00283-22 (PMC9769837; doi:10.1128/msphere.00283-22)
Supplement: TABLE S1 [file msphere.00283-22-s0002.xlsx]

## Sheet: Sheet1
								Novel STs
Isolate ID	Accession number	NGD tool dominant species	Research pipeline dominant species	NGD tool mec gene (percentage length of gene covered, depth of coverage, percentage match to gene)	Research tool mec gene (percentage length of gene covered, depth of coverage, percentage match to gene)	NGD tool MLST	Research pipeline MLST	arcC	aroE	glpF	gmk	pta	tpi	yqil	Case studies
HICF0001	ERS3476314	Staphylococcus aureus	Staphylococcus aureus	mecA(100.0%, 56.0, 99.9%)	mecA(100%,56,100%)	22	22
HICF0002	ERS3476315	Staphylococcus aureus	Staphylococcus aureus	mecA(100.0%, 72.4, 99.85%)	mecA(100%,70.2,99.95%)	22	22
HICF0003	ERS3476316	Staphylococcus aureus	Staphylococcus aureus	mecA(100.0%, 40.0, 99.85%)	mecA(100%,40.1,99.95%)	59	59
HICF0004	ERS3476317	Staphylococcus aureus	Staphylococcus aureus	mecA(100.0%, 60.0, 99.85%)	mecA(100%,59.4,99.95%)	22	22
HICF0005	ERS3476318	Staphylococcus aureus	Staphylococcus aureus	mecA(100.0%, 46.4, 99.9%)	mecA(100%,46.5,100%)	8	8
HICF0006	ERS3476319	Staphylococcus aureus	Staphylococcus aureus	mecA(100.0%, 56.3, 99.85%)	mecA(100%,56.2,99.95%)	59	59
HICF0007	ERS3476320	Staphylococcus aureus	Staphylococcus aureus	mecA(100.0%, 59.7, 99.9%)	mecA(100%,61.2,100%)	5	5
HICF0008	ERS3476321	Staphylococcus aureus	Staphylococcus aureus	mecA(100.0%, 65.3, 99.9%)	mecA(100%,68.4,100%)	22	22
HICF0009	ERS3476322	Staphylococcus aureus	Staphylococcus aureus	mecA(100.0%, 57.2, 99.9%)	mecA(100%,54.8,100%)	22	22
HICF0010	ERS3476323	Staphylococcus aureus	Staphylococcus aureus	mecA(100.0%, 58.8, 99.95%)	mecA(100%,62.6,99.95%)	22	22
HICF0015	ERS3476308	Staphylococcus aureus	Staphylococcus aureus	mecA(100.0%, 58.5, 99.85%)	mecA(100%,59.9,99.95%)	59	59
HICF0016	ERS3476309	Staphylococcus aureus	Staphylococcus aureus	mecA(100.0%, 54.3, 99.9%)	mecA(100%,54,100%)	22	22
HICF0019	ERS3476310	Staphylococcus aureus	Staphylococcus aureus	mecA(100.0%, 54.3, 99.9%)	mecA(100%,54.5,100%)	22	22
HICF0020	ERS3476311	Staphylococcus aureus	Staphylococcus aureus	mecA(100.0%, 69.0, 99.9%)	mecA(100%,68.9,99.9%)	45*	45*	10	14	8	6	10	3	2*
HICF0021	ERS3476312	Staphylococcus aureus	Staphylococcus aureus	mecA(100.0%, 56.6, 99.9%)	mecA(100%,59.1,100%)	45	45
HICF0022	ERS3476313	Staphylococcus aureus	Staphylococcus aureus	mecA(100.0%, 75.3, 99.95%)	mecA(100%,72.9,99.95%)	22	22
HICF0023	ERS3476324	Staphylococcus aureus	Staphylococcus aureus	mecA(100.0%, 69.9, 99.9%)	mecA(100%,69.9,99.9%)	45	45
HICF0024	ERS3476325	Staphylococcus aureus	Staphylococcus aureus	mecA(100.0%, 54.5, 99.95%)	mecA(100%,54.7,99.95%)	526	526
HICF0025	ERS3476326	Staphylococcus aureus	Staphylococcus aureus	mecA(100.0%, 61.1, 99.9%)	mecA(100%,61.2,100%)	45	45
HICF0026	ERS3476327	Staphylococcus aureus	Staphylococcus aureus	mecA(100.0%, 75.7, 99.85%)	mecA(100%,75.9,99.95%)	22	22
HICF0027	ERS3476328	Staphylococcus aureus	Staphylococcus aureus	mecA(100.0%, 102.5, 99.95%)	mecA(100%,106.5,99.95%)	22	22
HICF0028	ERS3476329	Staphylococcus aureus	Staphylococcus aureus	mecA(100.0%, 84.6, 99.9%)	mecA(100%,91.4,100%)	1	1
HICF0029	ERS3476330	Staphylococcus aureus	Staphylococcus aureus	mecA(100.0%, 65.8, 99.95%)	mecA(100%,64.6,99.95%)	22*	22*	7	6	1	5	8*	8	6
HICF0031	ERS3476331	Staphylococcus aureus	Staphylococcus aureus	mecA(100.0%, 62.7, 99.9%)	mecA(100%,61.7,100%)	8	8
HICF0032	ERS3476332	Staphylococcus aureus	Staphylococcus aureus	mecA(100.0%, 86.4, 99.95%)	mecA(100%,87.6,99.95%)	22	22
HICF0034	ERS3476333	Staphylococcus aureus	Staphylococcus aureus	mecA(100.0%, 84.2, 99.9%)	mecA(100%,30.6,100%)	1	1
HICF0036	ERS3476334	Staphylococcus aureus	Staphylococcus aureus	mecA(100.0%, 77.4, 99.9%)	mecA(100%,70.3,100%)	1	1
HICF0038	ERS3476335	Staphylococcus aureus	Staphylococcus aureus	mecA(100.0%, 60.4, 99.95%)	mecA(100%,59.3,99.95%)	22	22
HICF0039	ERS3476336	Staphylococcus aureus	Staphylococcus aureus	mecA(100.0%, 48.5, 99.9%)	mecA(100%,48.5,100%)	22	22
HICF0040	ERS3476337	Staphylococcus aureus	Staphylococcus aureus	mecA(100.0%, 69.7, 99.9%)	mecA(100%,70,100%)	1	1
HICF0041	ERS3476338	Staphylococcus aureus	Staphylococcus aureus	mecA(100.0%, 71.6, 99.95%)	mecA(100%,71.6,99.95%)	22	22
HICF0042	ERS3476339	Staphylococcus aureus	Staphylococcus aureus	mecA(100.0%, 77.8, 99.9%)	mecA(100%,76.6,99.9%)	22	22
HICF0044	ERS3476340	Staphylococcus aureus	Staphylococcus aureus	mecA(100.0%, 48.5, 99.9%)	mecA(100%,48.7,99.9%)	45	45
HICF0045	ERS3476341	Staphylococcus aureus	Staphylococcus aureus	mecA(100.0%, 48.4, 99.9%)	mecA(100%,48.4,100%)	22	22
HICF0047	ERS3476342	Staphylococcus aureus	Staphylococcus aureus	mecA(100.0%, 52.8, 99.95%)	mecA(100%,51.1,99.95%)	Novel	4671	7	363	1	5	8	8	6
HICF0048	ERS3476343	Staphylococcus aureus	Staphylococcus aureus	mecA(100.0%, 50.9, 99.95%)	mecA(100%,51,99.95%)	80	80
HICF0050	ERS3476344	Staphylococcus aureus	Staphylococcus aureus	mecA(100.0%, 53.0, 99.95%)	mecA(100%,51.9,99.95%)	22	22
HICF0052	ERS3476345	Staphylococcus aureus	Staphylococcus aureus	mecA(100.0%, 42.5, 99.85%)	mecA(100%,42.5,99.95%)	22	22
HICF0053	ERS3476346	Staphylococcus aureus	Staphylococcus aureus	mecA(100.0%, 54.4, 99.95%)	mecA(100%,54.5,99.95%)	22	22
HICF0054	ERS3476347	Staphylococcus aureus	Staphylococcus aureus	mecA(100.0%, 48.8, 99.85%)	mecA(100%,49,99.95%)	22	22
HICF0055	ERS3476348	Staphylococcus aureus	Staphylococcus aureus	mecA(100.0%, 62.8, 99.95%)	mecA(100%,61,99.95%)	22	22
HICF0056	ERS3476349	Staphylococcus aureus	Staphylococcus aureus	mecA(100.0%, 65.8, 99.9%)	mecA(100%,66.8,100%)	22	22
HICF0057	ERS3476350	Staphylococcus aureus	Staphylococcus aureus	mecA(100.0%, 72.0, 99.9%)	mecA(100%,70.2,100%)	5	5
HICF0058	ERS3476351	Staphylococcus aureus	Staphylococcus aureus	mecA(100.0%, 56.9, 99.95%)	mecA(100%,57.1,99.95%)	22	22
HICF0059	ERS3476352	Staphylococcus aureus	Staphylococcus aureus	mecA(100.0%, 84.2, 99.85%)	mecA(100%,84,99.95%)	22	22
HICF0060	ERS3476353	Staphylococcus aureus	Staphylococcus aureus	mecA(100.0%, 74.3, 99.9%)	mecA(100%,76.6,100%)	5	5
HICF0061	ERS3476354	Staphylococcus aureus	Staphylococcus aureus	mecA(100.0%, 65.8, 99.95%)	mecA(100%,65.8,99.95%)	22	22
HICF0063	ERS3476355	Staphylococcus aureus	Staphylococcus aureus	mecA(100.0%, 68.2, 99.9%)	mecA(100%,68.3,99.9%)	45	45
HICF0064	ERS3476356	Staphylococcus aureus	Staphylococcus aureus	mecA(100.0%, 64.0, 99.9%)	mecA(100%,64.1,100%)	22	22
HICF0065	ERS3476357	Staphylococcus aureus	Staphylococcus aureus	mecA(100.0%, 68.1, 99.95%)	mecA(100%,68.1,99.95%)	22	22
HICF0066	ERS3476358	Staphylococcus aureus	Staphylococcus aureus	mecA(100.0%, 54.3, 99.95%)	mecA(100%,54.4,99.95%)	97	97
HICF0069	ERS3476360	Staphylococcus aureus	Staphylococcus aureus	mecA(100.0%, 64.8, 99.95%)	mecA(100%,67.9,99.95%)	22	22
HICF0070	ERS3476361	Staphylococcus aureus	Staphylococcus aureus	mecA(100.0%, 71.4, 99.85%)	mecA(100%,70.8,99.95%)	22	22
HICF0071	ERS3476362	Staphylococcus aureus	Staphylococcus aureus	mecA(100.0%, 60.7, 99.9%)	mecA(100%,60.8,100%)	5	5
HICF0072	ERS3476363	Staphylococcus aureus	Staphylococcus aureus	mecA(100.0%, 72.8, 99.85%)	mecA(100%,72.8,99.95%)	22	22
HICF0073	ERS3476364	Staphylococcus aureus	Staphylococcus aureus	mecA(100.0%, 64.4, 99.85%)	mecA(100%,65.5,99.95%)	22	22
HICF0074	ERS3476365	Staphylococcus aureus	Staphylococcus aureus	mecA(100.0%, 39.7, 99.95%)	mecA(100%,39.7,99.95%)	22	22
HICF0075	ERS3476366	Staphylococcus aureus	Staphylococcus aureus	mecA(100.0%, 60.4, 99.9%)	mecA(100%,60.5,100%)	8	8
HICF0077	ERS3476367	Staphylococcus aureus	Staphylococcus aureus	mecA(100.0%, 46.2, 99.9%)	mecA(100%,46.2,99.9%)	45	45
HICF0078	ERS3476368	Staphylococcus aureus	Staphylococcus aureus	mecA(100.0%, 52.8, 99.9%)	mecA(100%,53.9,99.9%)	45	45
HICF0079	ERS3476369	Staphylococcus aureus	Staphylococcus aureus	mecA(100.0%, 48.8, 99.9%)	mecA(100%,47.7,100%)	22	22
HICF0080	ERS3476370	Staphylococcus aureus	Staphylococcus aureus	mecA(100.0%, 44.6, 99.9%)	mecA(100%,44.7,100%)	1	1
HICF0081	ERS3476371	Staphylococcus aureus	Staphylococcus aureus	mecA(100.0%, 48.6, 99.85%)	mecA(100%,48.7,99.95%)	59	59
HICF0082	ERS3476372	Staphylococcus aureus	Staphylococcus aureus	mecA(100.0%, 50.3, 99.9%)	mecA(100%,50.4,100%)	5	5
HICF0083	ERS3476373	Staphylococcus aureus	Staphylococcus aureus	mecA(100.0%, 52.2, 99.85%)	mecA(100%,52.2,99.95%)	22	22
HICF0084	ERS3476374	Staphylococcus aureus	Staphylococcus aureus	mecA(100.0%, 51.4, 99.9%)	mecA(100%,52.8,99.9%)	22	22
HICF0085	ERS3476375	Staphylococcus aureus	Staphylococcus aureus	mecA(100.0%, 44.3, 99.9%)	mecA(100%,44.4,99.9%)	45	45
HICF0086	ERS3476376	Staphylococcus aureus	Staphylococcus aureus	mecA(100.0%, 52.8, 99.95%)	mecA(100%,53.4,99.95%)	22	22
HICF0068	ERS3476359	Staphylococcus aureus	Staphylococcus aureus	mecA(100.0%, 73.4, 99.95%)	mecA(100%,73.4,99.95%)	22	22
HICF0087	ERS3476377	Staphylococcus aureus	Staphylococcus aureus	mecA(100.0%, 91.9, 99.9%)	mecA(100%,94.8,100%)	6	6
HICF0088	ERS3476378	Staphylococcus aureus	Staphylococcus aureus	mecA(100.0%, 50.4, 99.85%)	mecA(100%,51.7,99.95%)	8	8
HICF0089	ERS3476379	Staphylococcus aureus	Staphylococcus aureus	mecA(100.0%, 44.2, 99.95%)	mecA(100%,44.3,99.95%)	22	22
HICF0091	ERS3476380	Staphylococcus aureus	Staphylococcus aureus	mecA(100.0%, 49.1, 99.85%)	mecA(100%,49.4,99.95%)	22	22
HICF0092	ERS3476381	Staphylococcus aureus	Staphylococcus aureus	mecA(100.0%, 86.0, 99.9%)	mecA(100%,86.4,100%)	45	45
HICF0093	ERS3476382	Staphylococcus aureus	Staphylococcus aureus	mecA(100.0%, 86.4, 99.9%)	mecA(100%,86.2,100%)	22	22
HICF0094	ERS3476383	Staphylococcus aureus	Staphylococcus aureus	mecA(100.0%, 84.9, 99.85%)	mecA(100%,85.3,99.95%)	22	22
HICF0095	ERS3476384	Staphylococcus aureus	Staphylococcus aureus	mecA(100.0%, 82.0, 99.95%)	mecA(100%,82,99.95%)	22	22
HICF0096	ERS3476385	Staphylococcus aureus	Staphylococcus aureus	mecA(100.0%, 78.2, 99.95%)	mecA(100%,82.8,99.95%)	22	22
HICF0097	ERS3476386	Staphylococcus aureus	Staphylococcus aureus	mecA(100.0%, 75.4, 99.95%)	mecA(100%,78.2,99.95%)	22	22
HICF0098	ERS3476387	Staphylococcus aureus	Staphylococcus aureus	mecA(100.0%, 90.2, 99.9%)	mecA(100%,85.1,100%)	1	1
HICF0099	ERS3476388	Staphylococcus aureus	Staphylococcus aureus	mecA(100.0%, 73.9, 99.85%)	mecA(100%,75.2,99.95%)	59	59
HICF0100	ERS3476389	Staphylococcus aureus	Staphylococcus aureus	mecA(100.0%, 93.2, 99.95%)	mecA(100%,93.5,99.95%)	22*	22*	7	6	1	5	8	8	6*
HICF0101	ERS3476390	Staphylococcus aureus	Staphylococcus aureus	mecA(100.0%, 76.3, 99.9%)	mecA(100%,78,100%)	6	6
HICF0102	ERS3476391	Staphylococcus aureus	Staphylococcus aureus	mecA(100.0%, 88.1, 99.95%)	mecA(100%,91.7,99.95%)	22	22
HICF0103	ERS3476392	Staphylococcus aureus	Staphylococcus aureus	mecA(100.0%, 83.1, 99.85%)	mecA(100%,83.5,99.95%)	22	22
HICF0105	ERS3476393	Staphylococcus aureus	Staphylococcus aureus	mecA(100.0%, 72.3, 99.9%)	mecA(100%,73.1,100%)	80	80
HICF0106	ERS3476394	Staphylococcus aureus	Staphylococcus aureus	mecA(100.0%, 88.5, 99.85%)	mecA(100%,89,99.95%)	22	22
HICF0107	ERS3476395	Staphylococcus aureus	Staphylococcus aureus	mecA(100.0%, 78.0, 99.85%)	mecA(100%,78,99.95%)	22	22
HICF0108	ERS3476396	Staphylococcus aureus	Staphylococcus aureus	mecA(100.0%, 75.3, 99.95%)	mecA(100%,75.1,99.95%)	22	22
HICF0109	ERS3476397	Staphylococcus aureus	Staphylococcus aureus	mecA(100.0%, 48.8, 99.85%)	mecA(100%,48.9,99.95%)	22	22
HICF0110	ERS3476398	Staphylococcus aureus	Staphylococcus aureus	mecA(100.0%, 75.9, 99.95%)	mecA(100%,78.2,99.95%)	36	36
HICF0111	ERS3476399	Staphylococcus aureus	Staphylococcus aureus	mecA(100.0%, 60.3, 99.9%)	mecA(100%,60.4,100%)	5	5
HICF0112	ERS3476400	Staphylococcus aureus	Staphylococcus aureus	mecA(100.0%, 60.2, 99.9%)	mecA(100%,59.8,100%)	6	6
HICF0113	ERS3476401	Staphylococcus aureus	Staphylococcus aureus	mecA(100.0%, 73.2, 99.85%)	mecA(100%,72.3,99.95%)	22	22
HICF0114	ERS3476402	Staphylococcus aureus	Staphylococcus aureus	mecA(100.0%, 47.9, 99.85%)	mecA(100%,48,99.95%)	672	672
HICF0115	ERS3476403	Staphylococcus aureus	Staphylococcus aureus	mecA(100.0%, 57.0, 99.9%)	mecA(100%,57.5,100%)	22	22
HICF0116	ERS3476404	Staphylococcus aureus	Staphylococcus aureus	mecA(100.0%, 70.2, 99.9%)	mecA(100%,67.6,100%)	45	45								Case study 1
HICF0119	ERS3476405	Staphylococcus aureus	Staphylococcus aureus	mecA(100.0%, 46.6, 99.85%)	mecA(100%,47.6,99.95%)	59	59
HICF0121	ERS3476406	Staphylococcus aureus	Staphylococcus aureus	mecA(100.0%, 77.2, 99.95%)	mecA(100%,77.2,99.95%)	22	22
HICF0126	ERS3476407	Staphylococcus aureus	Staphylococcus aureus	mecA(100.0%, 58.0, 99.95%)	mecA(100%,58.1,99.95%)	22	22
HICF0128	ERS3476408	Staphylococcus aureus	Staphylococcus aureus	mecA(100.0%, 65.2, 99.95%)	mecA(100%,65.4,99.95%)	22	22
HICF0133	ERS3476409	Staphylococcus aureus	Staphylococcus aureus	mecA(100.0%, 66.5, 99.9%)	mecA(100%,65.2,100%)	97	97
HICF0134	ERS3476410	Staphylococcus aureus	Staphylococcus aureus	mecA(100.0%, 64.6, 99.9%)	mecA(100%,64.7,100%)	22	22
HICF0136	ERS3476411	Staphylococcus aureus	Staphylococcus aureus	mecA(100.0%, 64.0, 99.85%)	mecA(100%,64.1,99.95%)	45	45
HICF0140	ERS3476412	Staphylococcus aureus	Staphylococcus aureus	mecA(100.0%, 59.2, 99.85%)	mecA(100%,56.8,99.95%)	22	22
HICF0141	ERS3476413	Staphylococcus aureus	Staphylococcus aureus	mecA(100.0%, 48.7, 99.9%)	mecA(100%,48.8,100%)	8	8
HICF0142	ERS3476414	Staphylococcus aureus	Staphylococcus aureus	mecA(100.0%, 59.6, 99.9%)	mecA(100%,58.1,100%)	30	30
HICF0144	ERS3476415	Staphylococcus aureus	Staphylococcus aureus	mecA(100.0%, 74.4, 99.85%)	mecA(100%,71.8,99.95%)	59	59
HICF0145	ERS3476416	Staphylococcus aureus	Staphylococcus aureus	mecA(100.0%, 61.4, 99.9%)	mecA(100%,61.4,100%)	105	105
HICF0146	ERS3476417	Staphylococcus aureus	Staphylococcus aureus	mecA(100.0%, 68.8, 99.9%)	mecA(100%,70.4,100%)	22	22
HICF0147	ERS3476418	Staphylococcus aureus	Staphylococcus aureus	mecA(100.0%, 64.2, 99.95%)	mecA(100%,62,99.95%)	22	22
HICF0161	ERS3476419	Staphylococcus aureus	Staphylococcus aureus	mecA(100.0%, 65.3, 99.9%)	mecA(100%,64.5,100%)	22	22
HICF0162	ERS3476420	Staphylococcus aureus	Staphylococcus aureus	mecA(100.0%, 65.7, 99.9%)	mecA(100%,65.8,100%)	1	1
HICF0163	ERS3476421	Staphylococcus aureus	Staphylococcus aureus	mecA(100.0%, 57.0, 99.9%)	mecA(100%,57.8,100%)	59	59
HICF0164	ERS3476422	Staphylococcus aureus	Staphylococcus aureus	mecA(100.0%, 55.4, 99.85%)	mecA(100%,55.5,99.95%)	22	22
HICF0165	ERS3476423	Staphylococcus aureus	Staphylococcus aureus	mecA(100.0%, 51.0, 99.85%)	mecA(100%,51,99.95%)	59	59
HICF0166	ERS3476424	Staphylococcus aureus	Staphylococcus aureus	mecA(100.0%, 46.5, 99.9%)	mecA(100%,46.5,100%)	22	22
HICF0168	ERS3476425	Staphylococcus aureus	Staphylococcus aureus	mecA(100.0%, 79.6, 99.85%)	mecA(100%,80.1,99.95%)	59*	59*	19	23*	15	2	19	20	15
HICF0169	ERS3476426	Staphylococcus aureus	Staphylococcus aureus	mecA(100.0%, 80.2, 99.9%)	mecA(100%,77.3,100%)	5	5
HICF0170	ERS3476427	Staphylococcus aureus	Staphylococcus aureus	mecA(100.0%, 79.2, 99.85%)	mecA(100%,79.5,99.95%)	1535	1535
HICF0171	ERS3476428	Staphylococcus aureus	Staphylococcus aureus	mecA(100.0%, 52.7, 99.9%)	mecA(100%,55.4,100%)	22	22
HICF0172	ERS3476429	Staphylococcus aureus	Staphylococcus aureus	mecA(100.0%, 64.9, 99.9%)	mecA(100%,65.5,100%)	22	22
HICF0173	ERS3476430	Staphylococcus aureus	Staphylococcus aureus	mecA(100.0%, 68.0, 99.9%)	mecA(100%,67.5,100%)	5	5
HICF0174	ERS3476431	Staphylococcus aureus	Staphylococcus aureus	mecA(100.0%, 64.7, 99.95%)	mecA(100%,66,99.95%)	149	149
HICF0175	ERS3476432	Staphylococcus aureus	Staphylococcus aureus	mecA(100.0%, 74.5, 99.9%)	mecA(100%,76.3,99.9%)	45	45
HICF0176	ERS3476433	Staphylococcus aureus	Staphylococcus aureus	mecA(100.0%, 60.9, 99.9%)	mecA(100%,61.4,100%)	1	1
HICF0177	ERS3476434	Staphylococcus aureus	Staphylococcus aureus	mecA(100.0%, 63.4, 99.95%)	mecA(100%,63.4,99.95%)	149	149
HICF0178	ERS3476435	Staphylococcus aureus	Staphylococcus aureus	mecA(100.0%, 76.2, 99.9%)	mecA(100%,80.8,100%)	5	5
HICF0179	ERS3476436	Staphylococcus aureus	Staphylococcus aureus	mecA(100.0%, 57.9, 99.85%)	mecA(100%,58.2,99.95%)	59	59
HICF0180	ERS3476437	Staphylococcus aureus	Staphylococcus aureus	mecA(100.0%, 61.4, 99.8%)	mecA(100%,63.1,99.9%)	8	8
HICF0181	ERS3476438	Staphylococcus aureus	Staphylococcus aureus	mecA(100.0%, 92.7, 99.95%)	mecA(100%,90.5,99.95%)	1	1
HICF0182	ERS3476439	Staphylococcus aureus	Staphylococcus aureus	mecA(100.0%, 89.5, 99.9%)	mecA(100%,87.4,100%)	1	1
HICF0183	ERS3476440	Staphylococcus aureus	Staphylococcus aureus	mecA(100.0%, 84.4, 99.9%)	mecA (100%, 84.4, 100%)	8	8
HICF0184	ERS3476441	Staphylococcus aureus	Staphylococcus aureus	mecA(100.0%, 59.4, 99.95%)	mecA(100%,60.7,99.95%)	22	22
HICF0185	ERS3476442	Staphylococcus aureus	Staphylococcus aureus	mecA(100.0%, 52.6, 99.9%)	mecA(100%,51.9,100%)	36	36
HICF0186	ERS3476443	Staphylococcus aureus	Staphylococcus aureus	mecA(100.0%, 43.0, 99.9%)	mecA(100%,43,100%)	22	22
HICF0187	ERS3476444	Staphylococcus aureus	Staphylococcus aureus	mecA(100.0%, 51.8, 99.85%)	mecA(100%,52,99.95%)	1	1
HICF0188	ERS3476445	Staphylococcus aureus	Staphylococcus aureus	mecA(100.0%, 42.6, 99.9%)	mecA(100%,42.7,100%)	840	840
HICF0190	ERS3476446	Staphylococcus aureus	Staphylococcus aureus	mecA(100.0%, 50.3, 99.9%)	mecA(100%,55.4,99.9%)	45	45
HICF0193	ERS3476447	Staphylococcus aureus	Staphylococcus aureus	mecA(100.0%, 58.9, 99.95%)	mecA(100%,54,99.95%)	30	30
HICF0194	ERS3476448	Staphylococcus aureus	Staphylococcus aureus	mecA(100.0%, 53.7, 99.85%)	mecA(100%,53.9,99.95%)	22	22
HICF0195	ERS3476449	Staphylococcus aureus	Staphylococcus aureus	mecA(100.0%, 37.9, 99.9%)	mecA(100%,37.9,100%)	30	30
HICF0197	ERS3476450	Staphylococcus aureus	Staphylococcus aureus	mecA(100.0%, 34.7, 99.9%)	mecA(100%,34.8,100%)	1	1
HICF0198	ERS3476451	Staphylococcus aureus	Staphylococcus aureus	mecA(100.0%, 50.4, 99.95%)	mecA(100%,52.5,99.95%)	22	22
HICF0199	ERS3476452	Staphylococcus aureus	Staphylococcus aureus	mecA(100.0%, 57.6, 99.85%)	mecA(100%,57,99.95%)	59	59
HICF0200	ERS3476453	Staphylococcus aureus	Staphylococcus aureus	mecA(100.0%, 42.6, 99.85%)	mecA(100%,42.6,99.95%)	59	59
HICF0201	ERS3476454	Staphylococcus aureus	Staphylococcus aureus	mecA(100.0%, 61.0, 99.85%)	mecA(100%,61.1,99.95%)	59	59
HICF0202	ERS3476455	Staphylococcus aureus	Staphylococcus aureus	mecA(100.0%, 60.5, 99.9%)	mecA(100%,60.7,100%)	22	22
HICF0203	ERS3476456	Staphylococcus aureus	Staphylococcus aureus	mecA(100.0%, 59.8, 99.9%)	mecA(100%,59.9,100%)	22	22
HICF0204	ERS3476457	Staphylococcus aureus	Staphylococcus aureus	mecA(100.0%, 66.3, 99.85%)	mecA(100%,67.4,99.95%)	1	1
HICF0205	ERS3476458	Staphylococcus aureus	Staphylococcus aureus	mecA(100.0%, 61.4, 99.9%)	mecA(100%,61.4,100%)	30	30
HICF0206	ERS3476459	Staphylococcus aureus	Staphylococcus aureus	mecA(100.0%, 64.9, 99.95%)	mecA(100%,64.9,99.95%)	22	22
HICF0207	ERS3476460	Staphylococcus aureus	Staphylococcus aureus	mecA(100.0%, 64.3, 99.9%)	mecA(100%,63,100%)	22	22
HICF0208	ERS3476461	Staphylococcus aureus	Staphylococcus aureus	mecA(100.0%, 39.8, 99.9%)	mecA(100%,39.9,100%)	22	22
HICF0209	ERS3476462	Staphylococcus aureus	Staphylococcus aureus	mecA(100.0%, 64.7, 99.8%)	mecA(100%,70.1,99.9%)	22	22
HICF0210	ERS3476463	Staphylococcus aureus	Staphylococcus aureus	mecA(100.0%, 57.2, 99.85%)	mecA(100%,57.3,99.95%)	22	22
HICF0211	ERS3476464	Staphylococcus aureus	Staphylococcus aureus	mecA(100.0%, 57.1, 99.9%)	mecA(100%,57.3,100%)	45	45
HICF0213	ERS3476465	Staphylococcus aureus	Staphylococcus aureus	mecA(100.0%, 63.0, 99.9%)	mecA(100%,64.7,100%)	5	5
HICF0214	ERS3476466	Staphylococcus aureus	Staphylococcus aureus	mecA(100.0%, 74.1, 99.85%)	mecA(100%,74,99.95%)	59	59
HICF0215	ERS3476467	Staphylococcus aureus	Staphylococcus aureus	mecA(100.0%, 50.4, 99.9%)	mecA(100%,50.5,99.9%)	45	45
HICF0216B	ERS3476468	Staphylococcus aureus	Staphylococcus aureus	mecA(100.0%, 45.4, 99.85%)	mecA(100%,45.5,99.95%)	5	5
HICF0217	ERS3476469	Staphylococcus aureus	Staphylococcus aureus	mecA(100.0%, 48.4, 99.9%)	mecA(100%,48.5,100%)	8	8
HICF0218	ERS3476470	Staphylococcus aureus	Staphylococcus aureus	mecA(100.0%, 65.8, 99.85%)	mecA(100%,64.6,99.95%)	59	59
HICF0219	ERS3476471	Staphylococcus aureus	Staphylococcus aureus	mecA(100.0%, 54.0, 99.9%)	mecA(100%,54,100%)	1	1
HICF0220	ERS3476472	Staphylococcus aureus	Staphylococcus aureus	mecA(100.0%, 54.9, 99.95%)	mecA(100%,56.1,99.95%)	22	22
HICF0221	ERS3476473	Staphylococcus aureus	Staphylococcus aureus	mecA(100.0%, 67.8, 99.9%)	mecA(100%,69.8,100%)	8	8
HICF0222	ERS3476474	Staphylococcus aureus	Staphylococcus aureus	mecA(100.0%, 52.3, 99.85%)	mecA(100%,52.4,99.95%)	22	22
HICF0223	ERS3476475	Staphylococcus aureus	Staphylococcus aureus	mecA(100.0%, 39.4, 99.9%)	mecA(100%,39.5,99.9%)	45	45
HICF0224	ERS3476476	Staphylococcus aureus	Staphylococcus aureus	mecA(100.0%, 52.6, 99.85%)	mecA(100%,53.1,99.95%)	22	22
HICF0225	ERS3476477	Staphylococcus aureus	Staphylococcus aureus	mecA(100.0%, 50.9, 99.95%)	mecA(100%,51.3,99.95%)	22	22
HICF0227	ERS3476478	Staphylococcus aureus	Staphylococcus aureus	mecA(100.0%, 44.1, 99.85%)	mecA(100%,44.4,99.95%)	5	5
HICF0228	ERS3476479	Staphylococcus aureus	Staphylococcus aureus	mecA(100.0%, 38.1, 99.9%)	mecA(100%,38.1,100%)	5	5
HICF0229	ERS3476480	Staphylococcus aureus	Staphylococcus aureus	mecA(100.0%, 50.5, 99.9%)	mecA(100%,50.2,100%)	22	22
HICF0230	ERS3476481	Staphylococcus aureus	Staphylococcus aureus	mecA(100.0%, 60.7, 99.95%)	mecA(100%,60.7,99.95%)	22	22
HICF0232	ERS3476482	Staphylococcus aureus	Staphylococcus aureus	mecA(100.0%, 53.0, 99.95%)	mecA(100%,52.9,99.95%)	22	22
HICF0233	ERS3476483	Staphylococcus aureus	Staphylococcus aureus	mecA(100.0%, 56.4, 99.9%)	mecA(100%,56.5,100%)	5*	Novel*	1	4	1	4	12*	1	10
HICF0235	ERS3476484	Staphylococcus aureus	Staphylococcus aureus	mecA(100.0%, 47.7, 99.9%)	mecA(100%,47.7,100%)	22	22
HICF0236	ERS3476485	Staphylococcus aureus	Staphylococcus aureus	mecA(100.0%, 50.7, 99.85%)	mecA(100%,50.8,99.95%)	59	59
HICF0237	ERS3476486	Staphylococcus aureus	Staphylococcus aureus	mecA(100.0%, 49.5, 99.85%)	mecA(100%,49.6,99.95%)	59	59
HICF0238	ERS3476487	Staphylococcus aureus	Staphylococcus aureus	mecA(100.0%, 33.8, 99.9%)	mecA(100%,33.9,99.9%)	45	45
HICF0241	ERS3476488	Staphylococcus aureus	Staphylococcus aureus	mecA(100.0%, 35.9, 99.85%)	mecA(100%,35.9,99.95%)	5	5
HICF0245	ERS3476489	Staphylococcus aureus	Staphylococcus aureus	mecA(100.0%, 28.9, 99.95%)	mecA(100%,28.9,99.95%)	22	22
HICF0246	ERS3476490	Staphylococcus aureus	Staphylococcus aureus	mecA(100.0%, 39.9, 99.95%)	mecA(100%,40,99.95%)	22	22
HICF0248	ERS3476491	Staphylococcus aureus	Staphylococcus aureus	mecA(100.0%, 43.2, 99.95%)	mecA(100%,43.2,99.95%)	22	22
HICF0251	ERS3476492	Staphylococcus aureus	Staphylococcus aureus	mecA(100.0%, 45.1, 99.9%)	mecA(100%,45.1,100%)	22	22
HICF0253	ERS3476493	Staphylococcus aureus	Staphylococcus aureus	mecA(100.0%, 45.5, 99.9%)	mecA(100%,45.5,100%)	1	1
HICF0254	ERS3476494	Staphylococcus aureus	Staphylococcus aureus	mecA(100.0%, 54.5, 99.95%)	mecA(100%,54.5,99.95%)	22	22
HICF0255	ERS3476495	Staphylococcus aureus	Staphylococcus aureus	mecA(100.0%, 58.5, 99.85%)	mecA(100%,59,99.95%)	97	97
HICF0256	ERS3476496	Staphylococcus aureus	Staphylococcus aureus	mecA(100.0%, 42.2, 99.9%)	mecA(100%,42.3,100%)	8	8
HICF0258	ERS3476497	Staphylococcus aureus	Staphylococcus aureus	mecA(100.0%, 46.0, 99.85%)	mecA(100%,46.1,99.95%)	59	59
HICF0259	ERS3476498	Staphylococcus aureus	Staphylococcus aureus	mecA(100.0%, 38.3, 99.9%)	mecA(100%,38.4,99.9%)	45	45
HICF0260	ERS3476499	Staphylococcus aureus	Staphylococcus aureus	mecA(100.0%, 52.7, 99.9%)	mecA(100%,53.9,100%)	8	8
HICF0261	ERS3476500	Staphylococcus aureus	Staphylococcus aureus	mecA(100.0%, 59.2, 99.85%)	mecA(100%,58.9,99.95%)	22	22
HICF0262	ERS3476501	Staphylococcus aureus	Staphylococcus aureus	mecA(100.0%, 50.1, 99.85%)	mecA(100%,50.2,99.95%)	22	22
HICF0263	ERS3476502	Staphylococcus aureus	Staphylococcus aureus	mecA(100.0%, 46.7, 99.8%)	mecA(100%,46.9,99.9%)	59	59
HICF0264	ERS3476503	Staphylococcus aureus	Staphylococcus aureus	mecA(100.0%, 43.5, 99.9%)	mecA(100%,43.6,100%)	36	36
HICF0266	ERS3476504	Staphylococcus aureus	Staphylococcus aureus	mecA(100.0%, 64.2, 99.85%)	mecA(100%,64.3,99.95%)	22	22
HICF0268	ERS3476505	Staphylococcus aureus	Staphylococcus aureus	mecA(100.0%, 60.3, 99.85%)	mecA(100%,59.9,99.95%)	22	22
HICF0269	ERS3476506	Staphylococcus aureus	Staphylococcus aureus	mecA(100.0%, 46.0, 99.9%)	mecA(100%,46.3,100%)	Novel	Novel	484	1	1	1	1	1	1
HICF0270	ERS3476507	Staphylococcus aureus	Staphylococcus aureus	mecA(100.0%, 37.2, 99.95%)	mecA(100%,37.2,99.95%)	22	22
HICF0271	ERS3476508	Staphylococcus aureus	Staphylococcus aureus	mecA(100.0%, 50.7, 99.9%)	mecA(100%,50.8,100%)	22	22
HICF0272	ERS3476509	Staphylococcus aureus	Staphylococcus aureus	mecA(100.0%, 52.1, 99.95%)	mecA(100%,53.7,99.95%)	22	22
HICF0274	ERS3476510	Staphylococcus aureus	Staphylococcus aureus	mecA(100.0%, 58.5, 99.85%)	mecA(100%,55.7,99.95%)	22	22
HICF0275	ERS3476511	Staphylococcus aureus	Staphylococcus aureus	mecA(100.0%, 61.7, 99.9%)	mecA(100%,58.2,99.9%)	45	45
HICF0276	ERS3476512	Staphylococcus aureus	Staphylococcus aureus	mecA(100.0%, 52.5, 99.85%)	mecA(100%,51.8,99.95%)	59	59
HICF0277	ERS3476513	Staphylococcus aureus	Staphylococcus aureus	mecA(100.0%, 54.5, 99.85%)	mecA(100%,54.7,99.95%)	59	59
HICF0278	ERS3476514	Staphylococcus aureus	Staphylococcus aureus	mecA(100.0%, 58.9, 99.95%)	mecA(100%,59,99.95%)	22	22
HICF0281	ERS3476515	Staphylococcus aureus	Staphylococcus aureus	mecA(100.0%, 44.7, 99.9%)	mecA(100%,44.8,100%)	22	22
HICF0282	ERS3476516	Staphylococcus aureus	Staphylococcus aureus	mecA(100.0%, 52.5, 99.9%)	mecA(100%,53,99.9%)	45	45
HICF0283	ERS3476517	Staphylococcus aureus	Staphylococcus aureus	mecA(100.0%, 56.7, 99.9%)	mecA(100%,56.8,100%)	22	22
HICF0284	ERS3476518	Staphylococcus aureus	Staphylococcus aureus	mecA(100.0%, 50.5, 99.95%)	mecA(100%,50.5,99.95%)	22	22
HICF0285	ERS3476519	Staphylococcus aureus	Staphylococcus aureus	mecA(100.0%, 48.4, 99.95%)	mecA(100%,48.8,99.95%)	22	22
HICF0286	ERS3476520	Staphylococcus aureus	Staphylococcus aureus	mecA(100.0%, 51.8, 99.9%)	mecA(100%,52,100%)	1	1
HICF0289	ERS3476521	Staphylococcus aureus	Staphylococcus aureus	mecA(100.0%, 58.2, 99.95%)	mecA(100%,56.6,99.95%)	149	149
HICF0290	ERS3476522	Staphylococcus aureus	Staphylococcus aureus	mecA(100.0%, 57.5, 99.95%)	mecA(100%,57.1,99.95%)	22	22
HICF0291	ERS3476523	Staphylococcus aureus	Staphylococcus aureus	mecA(100.0%, 54.7, 99.95%)	mecA(100%,54.8,99.95%)	22	22
HICF0292	ERS3476524	Staphylococcus aureus	Staphylococcus aureus	mecA(100.0%, 44.0, 99.9%)	mecA(100%,44,99.9%)	45	45
HICF0293	ERS3476525	Staphylococcus aureus	Staphylococcus aureus	mecA(100.0%, 55.8, 99.9%)	mecA(100%,54.6,100%)	5	5
HICF0294	ERS3476526	Staphylococcus aureus	Staphylococcus aureus	mecA(100.0%, 48.2, 99.9%)	mecA(100%,47.5,100%)	22	22
HICF0295	ERS3476527	Staphylococcus aureus	Staphylococcus aureus	mecA(100.0%, 58.2, 99.95%)	mecA(100%,58.3,99.95%)	22	22
HICF0296	ERS3476528	Staphylococcus aureus	Staphylococcus aureus	mecA(100.0%, 52.1, 99.9%)	mecA(100%,52.3,100%)	105	105
HICF0297	ERS3476529	Staphylococcus aureus	Staphylococcus aureus	mecA(100.0%, 56.0, 99.95%)	mecA(100%,56.1,99.95%)	22	22
HICF0298	ERS3476530	Staphylococcus aureus	Staphylococcus aureus	mecA(100.0%, 57.1, 99.9%)	mecA(100%,57.2,100%)	22	22
HICF0299	ERS3476531	Staphylococcus aureus	Staphylococcus aureus	mecA(100.0%, 51.7, 99.9%)	mecA(100%,51.8,100%)	5	5
HICF0300	ERS3476532	Staphylococcus aureus	Staphylococcus aureus	mecA(100.0%, 48.0, 99.85%)	mecA(100%,46.6,99.95%)	22	22
HICF0301	ERS3476533	Staphylococcus aureus	Staphylococcus aureus	mecA(100.0%, 52.7, 99.9%)	mecA(100%,52.8,100%)	22	22
HICF0302	ERS3476534	Staphylococcus aureus	Staphylococcus aureus	mecA(100.0%, 59.9, 99.9%)	mecA(100%,60.1,100%)	5	5
HICF0303	ERS3476535	Staphylococcus aureus	Staphylococcus aureus	mecA(100.0%, 49.5, 99.95%)	mecA(100%,49.5,99.95%)	22	22
HICF0304	ERS3476536	Staphylococcus aureus	Staphylococcus aureus	mecA(100.0%, 57.5, 99.9%)	mecA(100%,56.2,99.9%)	88	88
HICF0305	ERS3476537	Staphylococcus aureus	Staphylococcus aureus	mecA(100.0%, 62.4, 99.95%)	mecA(100%,64.1,99.95%)	22	22
HICF0306	ERS3476538	Staphylococcus aureus	Staphylococcus aureus	mecA(100.0%, 45.4, 99.95%)	mecA(100%,45.4,99.95%)	22	22
HICF0307	ERS3476539	Staphylococcus aureus	Staphylococcus aureus	mecA(100.0%, 53.7, 99.8%)	mecA(100%,52,99.9%)	22	22
HICF0308	ERS3476540	Staphylococcus aureus	Staphylococcus aureus	mecA(100.0%, 51.6, 99.85%)	mecA(100%,53,99.95%)	22	22
HICF0309	ERS3476541	Staphylococcus aureus	Staphylococcus aureus	mecA(100.0%, 51.9, 99.9%)	mecA(100%,51.9,100%)	22	22
HICF0310	ERS3476542	Staphylococcus aureus	Staphylococcus aureus	mecA(100.0%, 50.9, 99.9%)	mecA(100%,51,100%)	22	22
HICF0311	ERS3476543	Staphylococcus aureus	Staphylococcus aureus	mecA(100.0%, 37.2, 99.9%)	mecA(100%,37.3,100%)	22	22
HICF0312	ERS3476544	Staphylococcus aureus	Staphylococcus aureus	mecA(100.0%, 48.8, 99.9%)	mecA(100%,48.4,99.9%)	22	22
HICF0313	ERS3476545	Staphylococcus aureus	Staphylococcus aureus	mecA(100.0%, 47.6, 99.9%)	mecA(100%,47.7,100%)	2371	2371
HICF0314	ERS3476546	Staphylococcus aureus	Staphylococcus aureus	mecA(100.0%, 55.5, 99.9%)	mecA(100%,55.5,99.9%)	22	22
HICF0315	ERS3476547	Staphylococcus aureus	Staphylococcus aureus	mecA(100.0%, 35.9, 99.9%)	mecA(100%,36,100%)	22	22
HICF0316	ERS3476548	Staphylococcus aureus	Staphylococcus aureus	mecA(100.0%, 56.8, 99.95%)	mecA(100%,60.5,99.95%)	22	22
HICF0317	ERS3476549	Staphylococcus aureus	Staphylococcus aureus	mecA(100.0%, 56.5, 99.9%)	mecA(100%,56.6,100%)	5	5
HICF0318	ERS3476550	Staphylococcus aureus	Staphylococcus aureus	mecA(100.0%, 42.6, 99.9%)	mecA(100%,42.7,100%)	22	22
HICF0320	ERS3476551	Staphylococcus aureus	Staphylococcus aureus	mecA(100.0%, 55.6, 99.95%)	mecA(100%,55.6,99.95%)	5	5
HICF0321	ERS3476552	Staphylococcus aureus	Staphylococcus aureus	mecA(100.0%, 31.3, 99.9%)	mecA(100%,31.4,100%)	398	398
HICF0322	ERS3476553	Staphylococcus aureus	Staphylococcus aureus	mecA(100.0%, 56.7, 99.9%)	mecA(100%,55.2,99.9%)	45	45
HICF0325	ERS3476554	Staphylococcus aureus	Staphylococcus aureus	mecA(100.0%, 68.2, 99.95%)	mecA(100%,69.6,99.95%)	22	22
HICF0326	ERS3476555	Staphylococcus aureus	Staphylococcus aureus	mecA(100.0%, 33.2, 99.9%)	mecA(100%,33.3,100%)	8	8
HICF0327	ERS3476556	Staphylococcus aureus	Staphylococcus aureus	mecA(100.0%, 110.3, 99.9%)	mecA(100%,107.4,99.9%)	45	45
HICF0328	ERS3476557	Staphylococcus aureus	Staphylococcus aureus	mecA(100.0%, 63.4, 99.9%)	mecA(100%,63.5,100%)	5	5
HICF0329	ERS3476558	Staphylococcus aureus	Staphylococcus aureus	mecA(100.0%, 84.8, 99.9%)	mecA(100%,84.1,100%)	22	22
HICF0330	ERS3476559	Staphylococcus aureus	Staphylococcus aureus	mecA(100.0%, 55.5, 99.9%)	mecA(100%,55.5,100%)	1	1
HICF0331	ERS3476560	Staphylococcus aureus	Staphylococcus aureus	mecA(100.0%, 50.2, 99.9%)	mecA(100%,50.2,99.9%)	45	45
HICF0332	ERS3476561	Staphylococcus aureus	Staphylococcus aureus	mecA(100.0%, 34.1, 99.95%)	mecA(100%,34.2,99.95%)	22	22
HICF0333	ERS3476562	Staphylococcus aureus	Staphylococcus aureus	mecA(100.0%, 50.9, 99.85%)	mecA(100%,16.3,99.95%)	59	59
HICF0334	ERS3476563	Staphylococcus aureus	Staphylococcus aureus	mecA(100.0%, 43.8, 99.9%)	mecA(100%,43.8,100%)	8	8
HICF0336	ERS3476564	Staphylococcus aureus	Staphylococcus aureus	mecA(100.0%, 54.9, 99.95%)	mecA(100%,55,99.95%)	22	22
HICF0337	ERS3476565	Staphylococcus aureus	Staphylococcus aureus	mecA(100.0%, 94.8, 99.95%)	mecA(100%,93.4,99.95%)	22	22
HICF0338	ERS3476566	Staphylococcus aureus	Staphylococcus aureus	mecA(100.0%, 100.8, 99.9%)	mecA(100%,102.8,100%)	22	22
HICF0339	ERS3476580	Staphylococcus aureus	Staphylococcus aureus	mecA(100.0%, 102.8, 99.95%)	mecA(100%,105.7,99.95%)	22	22
HICF0340	ERS3476581	Staphylococcus aureus	Staphylococcus aureus	mecA(100.0%, 84.3, 99.9%)	mecA(100%,84.1,99.9%)	45	45
HICF0341	ERS3476582	Staphylococcus aureus	Staphylococcus aureus	mecA(100.0%, 84.0, 99.95%)	mecA(100%,88.2,99.95%)	22	22
HICF0343	ERS3476583	Staphylococcus aureus	Staphylococcus aureus	mecA(100.0%, 56.3, 99.85%)	mecA(100%,57.4,99.95%)	59	59
HICF0344	ERS3476584	Staphylococcus aureus	Staphylococcus aureus	mecA(100.0%, 108.6, 99.9%)	mecA(100%,112.8,100%)	22	22
HICF0345	ERS3476585	Staphylococcus aureus	Staphylococcus aureus	mecA(100.0%, 36.7, 99.85%)	mecA(100%,36.9,99.95%)	59	59
HICF0347	ERS3476586	Staphylococcus aureus	Staphylococcus aureus	mecA(100.0%, 44.5, 99.95%)	mecA(100%,44.7,99.95%)	149	149
HICF0349	ERS3476567	Staphylococcus aureus	Staphylococcus aureus	mecA(100.0%, 108.3, 99.85%)	mecA(100%,109.3,99.95%)	22	22
HICF0351	ERS3476568	Staphylococcus aureus	Staphylococcus aureus	mecA(100.0%, 65.1, 99.8%)	mecA(100%,65.2,99.9%)	338	338
HICF0352	ERS3476569	Staphylococcus aureus	Staphylococcus aureus	mecA(100.0%, 80.0, 99.9%)	mecA(100%,77.2,100%)	36	36
HICF0353	ERS3476570	Staphylococcus aureus	Staphylococcus aureus	mecA(100.0%, 91.6, 99.85%)	mecA(100%,94.2,99.95%)	3305	3305
HICF0354	ERS3476571	Staphylococcus aureus	Staphylococcus aureus	mecA(100.0%, 83.5, 99.9%)	mecA(100%,81.2,100%)	1	1
HICF0355	ERS3476572	Staphylococcus aureus	Staphylococcus aureus	mecA(100.0%, 65.5, 99.9%)	mecA(100%,65.3,100%)	22	22
HICF0356	ERS3476573	Staphylococcus aureus	Staphylococcus aureus	mecA(100.0%, 57.2, 99.85%)	mecA(100%,56.1,99.95%)	59	59
HICF0357	ERS3476574	Staphylococcus aureus	Staphylococcus aureus	mecA(100.0%, 56.7, 99.85%)	mecA(100%,59.3,99.95%)	59	59
HICF0358	ERS3476575	Staphylococcus aureus	Staphylococcus aureus	mecA(100.0%, 93.9, 99.85%)	mecA(100%,99.1,99.95%)	8	8
HICF0361	ERS3476576	Staphylococcus aureus	Staphylococcus aureus	mecA(100.0%, 78.6, 99.95%)	mecA(100%,76.6,99.95%)	22	22
HICF0362	ERS3476577	Staphylococcus aureus	Staphylococcus aureus	mecA(100.0%, 108.5, 99.9%)	mecA(100%,111,99.9%)	45	45
HICF0363	ERS3476578	Staphylococcus aureus	Staphylococcus aureus	mecA(100.0%, 67.4, 99.85%)	mecA(100%,70.4,99.95%)	59	59
HICF0364	ERS3476579	Staphylococcus aureus	Staphylococcus aureus	mecA(100.0%, 68.9, 99.9%)	mecA(100%,67.3,100%)	30	30
HICF0365	ERS3476587	Staphylococcus aureus	Staphylococcus aureus	mecA(100.0%, 86.9, 99.9%)	mecA(100%,87.2,100%)	22	22
HICF0366	ERS3476588	Staphylococcus aureus	Staphylococcus aureus	mecA(100.0%, 36.5, 99.95%)	mecA(100%,36.5,99.95%)	8	8
HICF0367	ERS3476589	Staphylococcus aureus	Staphylococcus aureus	mecA(100.0%, 79.6, 99.9%)	mecA(100%,81.4,100%)	22	22
HICF0368	ERS3476590	Staphylococcus aureus	Staphylococcus aureus	mecA(100.0%, 74.0, 99.9%)	mecA(100%,73.4,100%)	72	72
HICF0369	ERS3476591	Staphylococcus aureus	Staphylococcus aureus	mecA(100.0%, 65.1, 99.95%)	mecA(100%,65.2,99.95%)	149	149
HICF0370	ERS3476592	Staphylococcus aureus	Staphylococcus aureus	mecA(100.0%, 59.5, 99.9%)	mecA(100%,60.3,100%)	22	22
HICF0371	ERS3476593	Staphylococcus aureus	Staphylococcus aureus	mecA(100.0%, 74.2, 99.9%)	mecA(100%,73.8,100%)	5	5
HICF0372	ERS3476594	Staphylococcus aureus	Staphylococcus aureus	mecA(100.0%, 54.6, 99.9%)	mecA(100%,55.2,100%)	22	22
HICF0373	ERS3476595	Staphylococcus aureus	Staphylococcus aureus	mecA(100.0%, 75.4, 99.95%)	mecA(100%,75.5,99.95%)	22	22
HICF0375	ERS3476596	Staphylococcus aureus	Staphylococcus aureus	mecA(100.0%, 54.6, 99.9%)	mecA(100%,55.4,100%)	1	1
HICF0376	ERS3476597	Staphylococcus aureus	Staphylococcus aureus	mecA(100.0%, 75.1, 99.9%)	mecA(100%,75.9,100%)	5	5
HICF0378	ERS3476598	Staphylococcus aureus	Staphylococcus aureus	mecA(100.0%, 61.4, 99.9%)	mecA(100%,61.3,100%)	36	36
HICF0379	ERS3476599	Staphylococcus aureus	Staphylococcus aureus	mecA(100.0%, 68.1, 99.8%)	mecA(100%,67.3,99.9%)	59	59
HICF0380	ERS3476600	Staphylococcus aureus	Staphylococcus aureus	mecA(100.0%, 57.9, 99.9%)	mecA(100%,59.1,100%)	8	8
HICF0381	ERS3476601	Staphylococcus aureus	Staphylococcus aureus	mecA(100.0%, 77.1, 99.95%)	mecA(100%,78.1,99.95%)	80	80
HICF0382	ERS3476602	Staphylococcus aureus	Staphylococcus aureus	mecA(100.0%, 76.4, 99.95%)	mecA(100%,79.9,99.95%)	22	22
HICF0383	ERS3476603	Staphylococcus aureus	Staphylococcus aureus	mecA(100.0%, 72.8, 99.9%)	mecA(100%,71.1,99.9%)	45	45
HICF0385	ERS3476604	Staphylococcus aureus	Staphylococcus aureus	mecA(100.0%, 65.0, 99.9%)	mecA(100%,65.2,100%)	97	97
HICF0386	ERS3476605	Staphylococcus aureus	Staphylococcus aureus	mecA(100.0%, 76.8, 99.9%)	mecA(100%,78.2,100%)	45	45
HICF0387	ERS3476606	Staphylococcus aureus	Staphylococcus aureus	mecA(100.0%, 75.7, 99.9%)	mecA(100%,75.9,100%)	5	5
HICF0389	ERS3476608	Staphylococcus aureus	Staphylococcus aureus	mecA(100.0%, 47.1, 99.85%)	mecA(100%,47.4,99.95%)	59	59
HICF0390	ERS3476609	Staphylococcus aureus	Staphylococcus aureus	mecA(100.0%, 46.6, 99.9%)	mecA(100%,46.9,100%)	97	97
HICF0391	ERS3476610	Staphylococcus aureus	Staphylococcus aureus	mecA(100.0%, 65.4, 99.9%)	mecA(100%,63.5,100%)	6	6
HICF0393	ERS3476611	Staphylococcus aureus	Staphylococcus aureus	mecA(100.0%, 63.1, 99.85%)	mecA(100%,62.6,99.95%)	22	22
HICF0395	ERS3476612	Staphylococcus aureus	Staphylococcus aureus	mecA(100.0%, 55.6, 99.85%)	mecA(100%,55.6,99.95%)	5	5
HICF0396	ERS3476613	Staphylococcus aureus	Staphylococcus aureus	mecA(100.0%, 61.4, 99.9%)	mecA(100%,61.6,100%)	8	8
HICF0397	ERS3476614	Staphylococcus aureus	Staphylococcus aureus	mecA(100.0%, 57.3, 99.9%)	mecA(100%,57.3,100%)	22	22
HICF0398	ERS3476615	Staphylococcus aureus	Staphylococcus aureus	mecA(100.0%, 29.4, 99.95%)	mecA(100%,29.6,99.95%)	149	149
HICF0399	ERS3476616	Staphylococcus aureus	Staphylococcus aureus	mecA(100.0%, 55.1, 99.85%)	mecA(100%,57.9,99.95%)	5	5
HICF0401	ERS3476617	Staphylococcus aureus	Staphylococcus aureus	mecA(100.0%, 69.7, 99.85%)	mecA(100%,69.3,99.95%)	59	59
HICF0403	ERS3476619	Staphylococcus aureus	Staphylococcus aureus	mecA(100.0%, 56.8, 99.85%)	mecA(100%,57.1,99.95%)	152	152
HICF0406	ERS3476620	Staphylococcus aureus	Staphylococcus aureus	mecA(100.0%, 40.3, 99.9%)	mecA(100%,40.4,100%)	22	22
HICF0408	ERS3476621	Staphylococcus aureus	Staphylococcus aureus	mecA(100.0%, 48.6, 99.85%)	mecA(100%,48.9,99.95%)	59	59
HICF0409	ERS3476622	Staphylococcus aureus	Staphylococcus aureus	mecA(100.0%, 54.8, 99.9%)	mecA(100%,55.6,100%)	6	6
HICF0410	ERS3476623	Staphylococcus aureus	Staphylococcus aureus	mecA(100.0%, 56.3, 99.9%)	mecA(100%,55.3,100%)	45	45
HICF0411	ERS3476624	Staphylococcus aureus	Staphylococcus aureus	mecA(100.0%, 66.7, 99.9%)	mecA(100%,66.7,100%)	1	1
HICF0413	ERS3476625	Staphylococcus aureus	Staphylococcus aureus	mecA(100.0%, 82.7, 99.85%)	mecA(100%,83.4,99.95%)	59	59
HICF0414	ERS3476626	Staphylococcus aureus	Staphylococcus aureus	mecA(100.0%, 64.7, 99.9%)	mecA(100%,65,100%)	22	22
HICF0415	ERS3476627	Staphylococcus aureus	Staphylococcus aureus	mecA(100.0%, 48.3, 99.95%)	mecA(100%,46.6,99.95%)	22	22
HICF0416	ERS3476628	Staphylococcus aureus	Staphylococcus aureus	mecA(100.0%, 54.0, 99.9%)	mecA(100%,53,100%)	22	22
HICF0417	ERS3476629	Staphylococcus aureus	Staphylococcus aureus	mecA(100.0%, 68.8, 99.85%)	mecA(100%,69.8,99.95%)	59	59
HICF0418	ERS3476630	Staphylococcus aureus	Staphylococcus aureus	mecA(100.0%, 56.1, 99.95%)	mecA(100%,58.5,99.95%)	22	22
HICF0419	ERS3476631	Staphylococcus aureus	Staphylococcus aureus	mecA(100.0%, 63.5, 99.9%)	mecA(100%,63.2,100%)	22	22
HICF0420	ERS3476632	Staphylococcus aureus	Staphylococcus aureus	mecA(100.0%, 37.5, 99.85%)	mecA(100%,37.7,99.95%)	59	59
HICF0421	ERS3476633	Staphylococcus aureus	Staphylococcus aureus	mecA(100.0%, 52.8, 99.9%)	mecA(100%,56.8,100%)	72	72
HICF0423	ERS3476635	Staphylococcus aureus	Staphylococcus aureus	mecA(100.0%, 38.4, 99.85%)	mecA(100%,38.6,99.95%)	72	72
HICF0424	ERS3476636	Staphylococcus aureus	Staphylococcus aureus	mecA(100.0%, 41.6, 99.9%)	mecA(100%,41.8,99.9%)	45	45
HICF0426	ERS3476637	Staphylococcus aureus	Staphylococcus aureus	mecA(100.0%, 51.4, 99.9%)	mecA(100%,54.5,100%)	105	105
HICF0427	ERS3476638	Staphylococcus aureus	Staphylococcus aureus	mecA(100.0%, 61.4, 99.95%)	mecA(100%,62.2,99.95%)	88	88
HICF0428	ERS3476639	Staphylococcus aureus	Staphylococcus aureus	mecA(100.0%, 48.8, 99.9%)	mecA(100%,48.9,99.9%)	22	22
HICF0429	ERS3476640	Staphylococcus aureus	Staphylococcus aureus	mecA(100.0%, 57.0, 99.85%)	mecA(100%,60.6,99.95%)	398	398
HICF0430	ERS3476641	Staphylococcus aureus	Staphylococcus aureus	mecA(100.0%, 59.0, 99.95%)	mecA(100%,61.5,99.95%)	149	149
HICF0431	ERS3476642	Staphylococcus aureus	Staphylococcus aureus	mecA(100.0%, 48.1, 99.9%)	mecA(100%,48.2,100%)	22	22
HICF0433	ERS3476643	Staphylococcus aureus	Staphylococcus aureus	mecA(100.0%, 67.7, 99.9%)	mecA(100%,68.4,100%)	8	8
HICF0434	ERS3476644	Staphylococcus aureus	Staphylococcus aureus	mecA(100.0%, 56.2, 99.9%)	mecA(100%,56.7,99.9%)	45	45
HICF0435	ERS3476645	Staphylococcus aureus	Staphylococcus aureus	mecA(100.0%, 59.2, 99.9%)	mecA(100%,59.4,100%)	105	105
HICF0436	ERS3476646	Staphylococcus aureus	Staphylococcus aureus	mecA(100.0%, 39.1, 99.95%)	mecA(100%,39.2,99.95%)	22	22
HICF0439	ERS3476647	Staphylococcus aureus	Staphylococcus aureus	mecA(100.0%, 55.6, 99.9%)	mecA(100%,57.3,100%)	6	6
HICF0440	ERS3476648	Staphylococcus aureus	Staphylococcus aureus	mecA(100.0%, 65.5, 99.95%)	mecA(100%,70.1,99.95%)	22	22
HICF0441	ERS3476649	Staphylococcus aureus	Staphylococcus aureus	mecA(100.0%, 60.3, 99.85%)	mecA(100%,60.4,99.95%)	121	121
HICF0442	ERS3476650	Staphylococcus aureus	Staphylococcus aureus	mecA(100.0%, 37.4, 99.9%)	mecA(100%,37.7,100%)	22	22
HICF0443	ERS3476651	Staphylococcus aureus	Staphylococcus aureus	mecA(100.0%, 53.2, 99.95%)	mecA(100%,53.3,99.95%)	22	22
HICF0444	ERS3476652	Staphylococcus aureus	Staphylococcus aureus	mecA(100.0%, 62.7, 99.95%)	mecA(100%,62.8,99.95%)	22	22
HICF0446	ERS3476653	Staphylococcus aureus	Staphylococcus aureus	mecA(100.0%, 61.9, 99.9%)	mecA(100%,62.1,100%)	22	22
HICF0448	ERS3476654	Staphylococcus aureus	Staphylococcus aureus	mecA(100.0%, 61.8, 99.9%)	mecA(100%,63.7,99.9%)	45	45
HICF0449	ERS3476655	Staphylococcus aureus	Staphylococcus aureus	mecA(100.0%, 64.5, 99.9%)	mecA(100%,58.5,100%)	22	22
HICF0450	ERS3476656	Staphylococcus aureus	Staphylococcus aureus	mecA(100.0%, 47.6, 99.85%)	mecA(100%,47.7,99.95%)	1535	1535
HICF0451	ERS3476657	Staphylococcus aureus	Staphylococcus aureus	mecA(100.0%, 52.6, 99.85%)	mecA(100%,52.7,99.95%)	22	22
HICF0452	ERS3476658	Staphylococcus aureus	Staphylococcus aureus	mecA(100.0%, 38.5, 99.9%)	mecA(100%,38.7,100%)	22	22
HICF0455	ERS3476660	Staphylococcus aureus	Staphylococcus aureus	mecA(100.0%, 99.2, 99.9%)	mecA(100%,99.6,100%)	22	22
HICF0456	ERS3476661	Staphylococcus aureus	Staphylococcus aureus	mecA(100.0%, 56.4, 99.9%)	mecA(100%,57.4,100%)	1649	1649
HICF0457	ERS3476662	Staphylococcus aureus	Staphylococcus aureus	mecA(100.0%, 43.4, 99.9%)	mecA(100%,43.8,99.9%)	45	45
HICF0458	ERS3476663	Staphylococcus aureus	Staphylococcus aureus	mecA(100.0%, 46.1, 99.9%)	mecA(100%,46.1,100%)	22	22
HICF0459	ERS3476664	Staphylococcus aureus	Staphylococcus aureus	mecA(100.0%, 43.4, 99.95%)	mecA(100%,43.6,99.95%)	22	22
HICF0460	ERS3476665	Staphylococcus aureus	Staphylococcus aureus	mecA(100.0%, 60.1, 99.95%)	mecA(100%,60.1,99.95%)	22	22
HICF0461	ERS3476666	Staphylococcus aureus	Staphylococcus aureus	mecA(100.0%, 63.2, 99.9%)	mecA(100%,66.8,99.9%)	45	45
HICF0462	ERS3476667	Staphylococcus aureus	Staphylococcus aureus	mecA(100.0%, 53.0, 99.95%)	mecA(100%,53.8,99.95%)	22	22
HICF0463	ERS3476668	Staphylococcus aureus	Staphylococcus aureus	mecA(100.0%, 76.5, 99.85%)	mecA(100%,75,99.95%)	59	59
HICF0464	ERS3476669	Staphylococcus aureus	Staphylococcus aureus	mecA(100.0%, 53.1, 99.9%)	mecA(100%,53.1,100%)	22	22
HICF0465	ERS3476670	Staphylococcus aureus	Staphylococcus aureus	mecA(100.0%, 48.9, 99.95%)	mecA(100%,49.1,99.95%)	5	5
HICF0467	ERS3476671	Staphylococcus aureus	Staphylococcus aureus	mecA(100.0%, 61.1, 99.9%)	mecA(100%,61.5,100%)	22	22
HICF0468	ERS3476672	Staphylococcus aureus	Staphylococcus aureus	mecA(100.0%, 49.7, 99.8%)	mecA(100%,49.9,99.9%)	8	8
HICF0470	ERS3476673	Staphylococcus aureus	Staphylococcus aureus	mecA(100.0%, 52.2, 99.85%)	mecA(100%,52.6,99.95%)	22	22
HICF0471	ERS3476674	Staphylococcus aureus	Staphylococcus aureus	mecA(100.0%, 57.3, 99.95%)	mecA(100%,57.6,99.95%)	22	22
HICF0472	ERS3476675	Staphylococcus aureus	Staphylococcus aureus	mecA(100.0%, 69.7, 99.9%)	mecA(100%,68.2,100%)	6	6
HICF0473	ERS3476676	Staphylococcus aureus	Staphylococcus aureus	mecA(100.0%, 40.9, 99.95%)	mecA(100%,41.2,99.95%)	22	22
HICF0474	ERS3476677	Staphylococcus aureus	Staphylococcus aureus	mecA(100.0%, 59.0, 99.9%)	mecA(100%,59.3,100%)	22	22
HICF0475	ERS3476678	Staphylococcus aureus	Staphylococcus aureus	mecA(100.0%, 61.8, 99.9%)	mecA(100%,61.1,100%)	6	6
HICF0476	ERS3476679	Staphylococcus aureus	Staphylococcus aureus	mecA(100.0%, 57.5, 99.95%)	mecA(100%,54.7,99.95%)	22	22
HICF0477	ERS3476680	Staphylococcus aureus	Staphylococcus aureus	mecA(100.0%, 71.4, 99.9%)	mecA(100%,71.2,99.9%)	45	45
HICF0478	ERS3476681	Staphylococcus aureus	Staphylococcus aureus	mecA(100.0%, 41.3, 99.85%)	mecA(100%,41.3,99.95%)	22	22
HICF0479	ERS3476682	Staphylococcus aureus	Staphylococcus aureus	mecA(100.0%, 40.4, 99.9%)	mecA(100%,40.5,99.9%)	45	45
HICF0480	ERS3476683	Staphylococcus aureus	Staphylococcus aureus	mecA(100.0%, 41.1, 99.9%)	mecA(100%,41.2,100%)	22	22
HICF0481	ERS3476684	Staphylococcus aureus	Staphylococcus aureus	mecA(100.0%, 48.7, 99.9%)	mecA(100%,45,100%)	22	22
HICF0482	ERS3476685	Staphylococcus aureus	Staphylococcus aureus	mecA(100.0%, 62.8, 99.9%)	mecA(100%,60.2,100%)	22	22
HICF0483	ERS3476686	Staphylococcus aureus	Staphylococcus aureus	mecA(100.0%, 84.0, 99.9%)	mecA(100%,84,99.9%)	45	45
HICF0484	ERS3476687	Staphylococcus aureus	Staphylococcus aureus	mecA(100.0%, 45.7, 99.95%)	mecA(100%,45.8,99.95%)	22	22
HICF0485	ERS3476688	Staphylococcus aureus	Staphylococcus aureus	mecA(100.0%, 82.0, 99.9%)	mecA(100%,82,99.9%)	22	22
HICF0486	ERS3476689	Staphylococcus aureus	Staphylococcus aureus	mecA(100.0%, 89.0, 99.95%)	mecA(100%,92.6,99.95%)	22	22
HICF0490	ERS3476690	Staphylococcus aureus	Staphylococcus aureus	mecA(100.0%, 63.4, 99.9%)	mecA(100%,63.9,100%)	5	5								Case study 1
HICF0491	ERS3476691	Staphylococcus aureus	Staphylococcus aureus	mecA(100.0%, 75.6, 99.9%)	mecA(100%,75.8,100%)	5	5
HICF0492	ERS3476692	Staphylococcus aureus	Staphylococcus aureus	mecA(100.0%, 59.2, 99.95%)	mecA(100%,62.5,99.95%)	22	22
HICF0493	ERS3476693	Staphylococcus aureus	Staphylococcus aureus	mecA(100.0%, 58.0, 99.95%)	mecA(100%,58.1,99.95%)	22	22
HICF0495	ERS3476694	Staphylococcus aureus	Staphylococcus aureus	mecA(100.0%, 29.2, 99.85%)	mecA(100%,29.3,99.95%)	59	59
HICF0496	ERS3476695	Staphylococcus aureus	Staphylococcus aureus	mecA(100.0%, 61.5, 99.9%)	mecA(100%,59.2,100%)	22	22
HICF0497	ERS3476696	Staphylococcus aureus	Staphylococcus aureus	mecA(100.0%, 63.5, 99.9%)	mecA(100%,60,100%)	22	22
HICF0498	ERS3476697	Staphylococcus aureus	Staphylococcus aureus	mecA(100.0%, 33.5, 99.85%)	mecA(100%,33.5,99.95%)	59	59
HICF0499	ERS3476698	Staphylococcus aureus	Staphylococcus aureus	mecA(100.0%, 54.8, 99.85%)	mecA(100%,54.9,99.95%)	1535	1535
HICF0500	ERS3476699	Staphylococcus aureus	Staphylococcus aureus	mecA(100.0%, 65.2, 99.95%)	mecA(100%,65.7,99.95%)	22	22
HICF0502	ERS3476700	Staphylococcus aureus	Staphylococcus aureus	mecA(100.0%, 35.7, 99.9%)	mecA(100%,35.9,100%)	5	5
HICF0503	ERS3476701	Staphylococcus aureus	Staphylococcus aureus	mecA(100.0%, 44.7, 99.9%)	mecA(100%,44.8,100%)	22	22
HICF0504	ERS3476702	Staphylococcus aureus	Staphylococcus aureus	mecA(100.0%, 79.4, 99.9%)	mecA(100%,79.3,100%)	6	6
HICF0506	ERS3476703	Staphylococcus aureus	Staphylococcus aureus	mecA(100.0%, 67.3, 99.85%)	mecA(100%,70,99.95%)	8	8
HICF0507	ERS3476704	Staphylococcus aureus	Staphylococcus aureus	mecA(100.0%, 76.3, 99.9%)	mecA(100%,78.7,99.9%)	239	239
HICF0509	ERS3476705	Staphylococcus aureus	Staphylococcus aureus	mecA(100.0%, 51.1, 99.9%)	mecA(100%,51,99.9%)	45*	45*	10	14	8	6	10	3*	2
HICF0510	ERS3476706	Staphylococcus aureus	Staphylococcus aureus	mecA(100.0%, 50.3, 99.9%)	mecA(100%,50.2,100%)	97	97
HICF0511	ERS3476707	Staphylococcus aureus	Staphylococcus aureus	mecA(100.0%, 54.3, 99.9%)	mecA(100%,60.2,100%)	22	22
HICF0512	ERS3476708	Staphylococcus aureus	Staphylococcus aureus	mecA(100.0%, 43.4, 99.9%)	mecA(100%,43.7,100%)	22	22
HICF0513	ERS3476709	Staphylococcus aureus	Staphylococcus aureus	mecA(100.0%, 54.9, 99.9%)	mecA(100%,54.1,100%)	8	8
HICF0514	ERS3476710	Staphylococcus aureus	Staphylococcus aureus	mecA(100.0%, 44.2, 99.9%)	mecA(100%,44.4,100%)	22	22								Case study 2
HICF0515	ERS3476711	Staphylococcus aureus	Staphylococcus aureus	mecA(100.0%, 36.2, 99.9%)	mecA(100%,36.3,100%)	97	97
HICF0516	ERS3476712	Staphylococcus aureus	Staphylococcus aureus	mecA(100.0%, 55.7, 99.9%)	mecA(100%,55.9,100%)	8	8
HICF0517	ERS3476713	Staphylococcus aureus	Staphylococcus aureus	mecA(100.0%, 54.9, 99.9%)	mecA(100%,52.7,100%)	2625	2625
HICF0518	ERS3476714	Staphylococcus aureus	Staphylococcus aureus	mecA(100.0%, 61.4, 99.9%)	mecA(100%,62.8,100%)	22	22
HICF0519	ERS3476715	Staphylococcus aureus	Staphylococcus aureus	mecA(100.0%, 49.6, 99.95%)	mecA(100%,49.6,99.95%)	22	22
HICF0520	ERS3476716	Staphylococcus aureus	Staphylococcus aureus	mecA(100.0%, 29.3, 99.85%)	mecA(100%,29.4,99.95%)	59	59
HICF0521	ERS3476717	Staphylococcus aureus	Staphylococcus aureus	mecA(100.0%, 48.6, 99.95%)	mecA(100%,48.7,99.95%)	22	22
HICF0522	ERS3476718	Staphylococcus aureus	Staphylococcus aureus	mecA(100.0%, 67.4, 99.95%)	mecA(100%,68,99.95%)	22	22
HICF0523	ERS3476719	Staphylococcus aureus	Staphylococcus aureus	mecA(100.0%, 56.8, 99.9%)	mecA(100%,58.5,100%)	22	22
HICF0524	ERS3476720	Staphylococcus aureus	Staphylococcus aureus	mecA(100.0%, 57.3, 99.85%)	mecA(100%,57.4,99.95%)	97	97
HICF0525	ERS3476721	Staphylococcus aureus	Staphylococcus aureus	mecA(100.0%, 33.7, 99.85%)	mecA(100%,33.7,99.95%)	59	59
HICF0526	ERS3476722	Staphylococcus aureus	Staphylococcus aureus	mecA(100.0%, 59.6, 99.9%)	mecA(100%,59.3,100%)	22	22								Case study 2
HICF0527	ERS3476723	Staphylococcus aureus	Staphylococcus aureus	mecA(100.0%, 57.9, 99.9%)	mecA(100%,56.4,100%)	5	5
HICF0528	ERS3476724	Staphylococcus aureus	Staphylococcus aureus	mecA(100.0%, 29.8, 99.85%)	mecA(100%,29.8,99.95%)	22*	22*	7*	6	1	5	8	8	6
HICF0529	ERS3476725	Staphylococcus aureus	Staphylococcus aureus	mecA(100.0%, 46.9, 99.9%)	mecA(100%,48.3,100%)	22	22
HICF0530	ERS3476726	Staphylococcus aureus	Staphylococcus aureus	mecA(100.0%, 39.2, 99.9%)	mecA(100%,39.3,99.9%)	45	45
HICF0531	ERS3476727	Staphylococcus aureus	Staphylococcus aureus	mecA(100.0%, 32.2, 99.9%)	mecA(100%,32.3,99.9%)	45	45
HICF0532	ERS3476728	Staphylococcus aureus	Staphylococcus aureus	mecA(100.0%, 32.5, 99.85%)	mecA(100%,32.6,99.95%)	22	22
HICF0533	ERS3476729	Staphylococcus aureus	Staphylococcus aureus	mecA(100.0%, 38.2, 99.9%)	mecA(100%,38.2,100%)	1	1
HICF0534	ERS3476730	Staphylococcus aureus	Staphylococcus aureus	mecA(100.0%, 55.2, 99.9%)	mecA(100%,56.6,100%)	859	859
HICF0535	ERS3476731	Staphylococcus aureus	Staphylococcus aureus	mecA(100.0%, 28.3, 99.9%)	mecA(100%,28.3,100%)	1649	1649
HICF0536	ERS3476732	Staphylococcus aureus	Staphylococcus aureus	mecA(100.0%, 30.4, 99.95%)	mecA(100%,29.8,99.95%)	88	88
HICF0537	ERS3476733	Staphylococcus aureus	Staphylococcus aureus	mecA(100.0%, 28.5, 99.9%)	mecA(100%,28.5,100%)	22	22
HICF0538	ERS3476734	Staphylococcus aureus	Staphylococcus aureus	mecA(100.0%, 34.2, 99.95%)	mecA(100%,34.4,99.95%)	22	22
HICF0539	ERS3476735	Staphylococcus aureus	Staphylococcus aureus	mecA(100.0%, 33.4, 99.9%)	mecA(100%,33.4,100%)	22	22
HICF0540	ERS3476736	Staphylococcus aureus	Staphylococcus aureus	mecA(100.0%, 32.1, 99.9%)	mecA(100%,32.3,99.9%)	45	45
HICF0541	ERS3476737	Staphylococcus aureus	Staphylococcus aureus	mecA(100.0%, 32.1, 99.9%)	mecA(100%,32.1,100%)	5	5
HICF0542	ERS3476738	Staphylococcus aureus	Staphylococcus aureus	mecA(100.0%, 33.4, 99.95%)	mecA(100%,33.4,99.95%)	22	22
HICF0544	ERS3476739	Staphylococcus aureus	Staphylococcus aureus	mecA(100.0%, 89.1, 99.9%)	mecA(100%,89.5,100%)	6	6
HICF0545	ERS3476740	Staphylococcus aureus	Staphylococcus aureus	mecA(100.0%, 90.1, 99.85%)	mecA(100%,85.2,99.95%)	22	22
HICF0547	ERS3476741	Staphylococcus aureus	Staphylococcus aureus	mecA(100.0%, 86.1, 99.9%)	mecA(100%,89.5,100%)	22	22
HICF0548	ERS3476742	Staphylococcus aureus	Staphylococcus aureus	mecA(100.0%, 76.0, 99.95%)	mecA(100%,79.3,99.95%)	22	22
HICF0549	ERS3476743	Staphylococcus aureus	Staphylococcus aureus	mecA(100.0%, 88.5, 99.85%)	mecA(100%,85.3,99.95%)	1535	1535
HICF0551	ERS3476744	Staphylococcus aureus	Staphylococcus aureus	mecA(100.0%, 126.7, 99.95%)	mecA(100%,126.4,99.95%)	22	22
HICF0552	ERS3476745	Staphylococcus aureus	Staphylococcus aureus	mecA(100.0%, 100.4, 99.9%)	mecA(100%,105.2,100%)	22	22
HICF0553	ERS3476746	Staphylococcus aureus	Staphylococcus aureus	mecA(100.0%, 95.9, 99.9%)	mecA(100%,96.3,100%)	22	22
HICF0554	ERS3476747	Staphylococcus aureus	Staphylococcus aureus	mecA(100.0%, 66.0, 99.9%)	mecA(100%,65.9,100%)	22	22
HICF0555	ERS3476748	Staphylococcus aureus	Staphylococcus aureus	mecA(100.0%, 50.6, 99.85%)	mecA(100%,50.7,99.95%)	59	59
HICF0556	ERS3476749	Staphylococcus aureus	Staphylococcus aureus	mecA(100.0%, 52.8, 99.85%)	mecA(100%,55,99.95%)	22	22
HICF0557	ERS3476750	Staphylococcus aureus	Staphylococcus aureus	mecA(100.0%, 46.6, 99.95%)	mecA(100%,46.7,99.95%)	22	22
HICF0558	ERS3476751	Staphylococcus aureus	Staphylococcus aureus	mecA(100.0%, 36.1, 99.95%)	mecA(100%,36.2,99.95%)	22	22
HICF0559	ERS3476752	Staphylococcus aureus	Staphylococcus aureus	mecA(100.0%, 73.9, 99.95%)	mecA(100%,70.1,99.95%)	22	22
HICF0560	ERS3476753	Staphylococcus aureus	Staphylococcus aureus	mecA(100.0%, 57.9, 99.9%)	mecA(100%,57.9,100%)	22	22
HICF0561	ERS3476754	Staphylococcus aureus	Staphylococcus aureus	mecA(100.0%, 46.0, 99.95%)	mecA(100%,46.1,99.95%)	5	5								Case study 1
HICF0564	ERS3476755	Staphylococcus aureus	Staphylococcus aureus	mecA(100.0%, 71.5, 99.9%)	mecA(100%,70.2,99.9%)	45	45
HICF0565	ERS3476756	Staphylococcus aureus	Staphylococcus aureus	mecA(100.0%, 67.6, 99.9%)	mecA(100%,66.9,100%)	5	5
HICF0567	ERS3476757	Staphylococcus aureus	Staphylococcus aureus	mecA(100.0%, 112.4, 99.9%)	mecA(100%,116.5,99.9%)	45	45
HICF0568	ERS3476758	Staphylococcus aureus	Staphylococcus aureus	mecA(100.0%, 109.2, 99.9%)	mecA(100%,110.2,100%)	22	22
HICF0569	ERS3476759	Staphylococcus aureus	Staphylococcus aureus	mecA(100.0%, 107.7, 99.9%)	mecA(100%,110,100%)	22	22
HICF0570	ERS3476760	Staphylococcus aureus	Staphylococcus aureus	mecA(100.0%, 44.3, 99.85%)	mecA(100%,44.5,99.95%)	59	59
HICF0572	ERS3476761	Staphylococcus aureus	Staphylococcus aureus	mecA(100.0%, 54.1, 99.9%)	mecA(100%,56.1,99.9%)	45	45
HICF0573	ERS3476762	Staphylococcus aureus	Staphylococcus aureus	mecA(100.0%, 41.5, 99.9%)	mecA(100%,41.6,100%)	1	1
HICF0574	ERS3476763	Staphylococcus aureus	Staphylococcus aureus	mecA(100.0%, 59.8, 99.95%)	mecA(100%,61.5,99.95%)	22	22
HICF0575	ERS3476764	Staphylococcus aureus	Staphylococcus aureus	mecA(100.0%, 47.3, 99.85%)	mecA(100%,47.4,99.95%)	188	188
HICF0576	ERS3476765	Staphylococcus aureus	Staphylococcus aureus	mecA(100.0%, 43.3, 99.95%)	mecA(100%,43.3,99.95%)	30	30
HICF0577	ERS3476766	Staphylococcus aureus	Staphylococcus aureus	mecA(100.0%, 55.3, 99.9%)	mecA(100%,55.5,100%)	5	5
HICF0578	ERS3476767	Staphylococcus aureus	Staphylococcus aureus	mecA(100.0%, 41.1, 99.9%)	mecA(100%,41.2,100%)	1156	1156
HICF0580	ERS3476768	Staphylococcus aureus	Staphylococcus aureus	mecA(100.0%, 51.2, 99.9%)	mecA(100%,51.2,99.9%)	45	45
HICF0581	ERS3476769	Staphylococcus aureus	Staphylococcus aureus	mecA(100.0%, 48.9, 99.9%)	mecA(100%,48.3,100%)	4155	4155
HICF0582	ERS3476770	Staphylococcus aureus	Staphylococcus aureus	mecA(100.0%, 53.1, 99.9%)	mecA(100%,53.1,100%)	97	97
HICF0583	ERS3476771	Staphylococcus aureus	Staphylococcus aureus	mecA(100.0%, 56.5, 99.9%)	mecA(100%,55.4,100%)	36	36
HICF0584	ERS3476772	Staphylococcus aureus	Staphylococcus aureus	mecA(100.0%, 45.6, 99.85%)	mecA(100%,45.7,99.95%)	22	22
HICF0585	ERS3476773	Staphylococcus aureus	Staphylococcus aureus	mecA(100.0%, 53.3, 99.95%)	mecA(100%,53.4,99.95%)	22	22
HICF0587	ERS3476774	Staphylococcus aureus	Staphylococcus aureus	mecA(100.0%, 51.0, 99.9%)	mecA(100%,52.6,99.9%)	45	45
HICF0588	ERS3476775	Staphylococcus aureus	Staphylococcus aureus	mecA(100.0%, 56.1, 99.9%)	mecA(100%,56.5,100%)	30	30
HICF0589	ERS3476776	Staphylococcus aureus	Staphylococcus aureus	mecA(100.0%, 37.2, 99.95%)	mecA(100%,37.3,99.95%)	22	22
HICF0590	ERS3476777	Staphylococcus aureus	Staphylococcus aureus	mecA(100.0%, 54.4, 99.9%)	mecA(100%,54.4,100%)	1	1
HICF0591	ERS3476778	Staphylococcus aureus	Staphylococcus aureus	mecA(100.0%, 52.3, 99.9%)	mecA(100%,52.4,99.9%)	45	45
HICF0592	ERS3476779	Staphylococcus aureus	Staphylococcus aureus	mecA(100.0%, 45.0, 99.85%)	mecA(100%,45.1,99.95%)	22	22								Case study 2 (unrelated)
HICF0594	ERS3476780	Staphylococcus aureus	Staphylococcus aureus	mecA(100.0%, 62.3, 99.85%)	mecA(100%,62.3,99.95%)	22	22
HICF0595	ERS3476781	Staphylococcus aureus	Staphylococcus aureus	mecA(100.0%, 48.5, 99.85%)	mecA(100%,48.7,99.95%)	22	22
HICF0596	ERS3476782	Staphylococcus aureus	Staphylococcus aureus	mecA(100.0%, 39.6, 99.95%)	mecA(100%,39.6,99.95%)	22	22
HICF0597	ERS3476783	Staphylococcus aureus	Staphylococcus aureus	mecA(100.0%, 32.5, 99.85%)	mecA(100%,32.7,99.95%)	Novel*	Novel*	19	23	15	13*	19	20	15
HICF0598	ERS3476784	Staphylococcus aureus	Staphylococcus aureus	mecA(100.0%, 50.3, 99.9%)	mecA(100%,50.5,100%)	5	5
HICF0599	ERS3476785	Staphylococcus aureus	Staphylococcus aureus	mecA(100.0%, 61.4, 99.9%)	mecA(100%,60.6,100%)	5	5
HICF0601	ERS3476786	Staphylococcus aureus	Staphylococcus aureus	mecC(100.0%, 50.0, 100.0%)	mecC(100%,50,100%)	130	130
HICF0602	ERS3476787	Staphylococcus aureus	Staphylococcus aureus	mecA(100.0%, 44.3, 99.85%)	mecA(100%,44.4,99.95%)	59	59
HICF0603	ERS3476788	Staphylococcus aureus	Staphylococcus aureus	mecA(100.0%, 44.1, 99.9%)	mecA(100%,44.1,100%)	30	30
HICF0604	ERS3476789	Staphylococcus aureus	Staphylococcus aureus	mecA(100.0%, 32.2, 99.85%)	mecA(100%,32.3,99.95%)	59	59
HICF0605	ERS3476790	Staphylococcus aureus	Staphylococcus aureus	mecA(100.0%, 42.5, 99.85%)	mecA(100%,42.5,99.95%)	398	398
HICF0606	ERS3476791	Staphylococcus aureus	Staphylococcus aureus	mecA(100.0%, 44.1, 99.9%)	mecA(100%,44.2,100%)	30	30
HICF0607	ERS3476792	Staphylococcus aureus	Staphylococcus aureus	mecA(100.0%, 51.6, 99.95%)	mecA(100%,52.1,99.95%)	22	22
HICF0610	ERS3476794	Staphylococcus aureus	Staphylococcus aureus	mecA(100.0%, 40.6, 99.9%)	mecA(100%,40.7,100%)	1	1
HICF0611	ERS3476795	Staphylococcus aureus	Staphylococcus aureus	mecA(100.0%, 38.9, 99.85%)	mecA(100%,39,99.95%)	338	338								Case study 1
HICF0612	ERS3476796	Staphylococcus aureus	Staphylococcus aureus	mecA(100.0%, 41.5, 99.95%)	mecA(100%,41.6,99.95%)	22	22
HICF0613	ERS3476797	Staphylococcus aureus	Staphylococcus aureus	mecA(100.0%, 37.5, 99.8%)	mecA(100%,37.6,99.9%)	59	59
HICF0614	ERS3476798	Staphylococcus aureus	Staphylococcus aureus	mecA(100.0%, 36.0, 99.95%)	mecA(100%,36.1,99.95%)	30	30
HICF0615	ERS3476799	Staphylococcus aureus	Staphylococcus aureus	mecA(100.0%, 34.6, 99.8%)	mecA(100%,34.6,99.9%)	59	59
HICF0616	ERS3476800	Staphylococcus aureus	Staphylococcus aureus	mecA(100.0%, 28.3, 99.9%)	mecA(100%,28.4,100%)	6	6
HICF0617	ERS3476801	Staphylococcus aureus	Staphylococcus aureus	mecA(100.0%, 46.7, 99.9%)	mecA(100%,46.8,100%)	72	72
HICF0618	ERS3476802	Staphylococcus aureus	Staphylococcus aureus	mecA(100.0%, 42.1, 99.9%)	mecA(100%,42.2,100%)	22	22
HICF0619	ERS3476803	Staphylococcus aureus	Staphylococcus aureus	mecA(100.0%, 41.6, 99.9%)	mecA(100%,41.8,99.9%)	45	45
HICF0620	ERS3476804	Staphylococcus aureus	Staphylococcus aureus	mecA(100.0%, 30.3, 99.95%)	mecA(100%,30.4,99.95%)	22	22
HICF0621	ERS3476805	Staphylococcus aureus	Staphylococcus aureus	mecA(100.0%, 43.8, 99.9%)	mecA(100%,43.9,99.9%)	45	45
HICF0622	ERS3476806	Staphylococcus aureus	Staphylococcus aureus	mecA(100.0%, 41.8, 99.9%)	mecA(100%,41.9,100%)	30	30
HICF0623	ERS3476807	Staphylococcus aureus	Staphylococcus aureus	mecA(100.0%, 37.5, 99.9%)	mecA(100%,37.6,100%)	22	22								Case study 2
HICF0624	ERS3476808	Staphylococcus aureus	Staphylococcus aureus	mecA(100.0%, 33.2, 99.85%)	mecA(100%,33.3,99.95%)	59	59
HICF0625	ERS3476809	Staphylococcus aureus	Staphylococcus aureus	mecA(100.0%, 44.1, 99.95%)	mecA(100%,44.2,99.95%)	22	22
HICF0626	ERS3476810	Staphylococcus aureus	Staphylococcus aureus	mecA(100.0%, 41.9, 99.85%)	mecA(100%,42,99.95%)	22	22
HICF0627	ERS3476811	Staphylococcus aureus	Staphylococcus aureus	mecA(100.0%, 49.1, 99.9%)	mecA(100%,49.2,100%)	22	22								Case study 2
HICF0628	ERS3476812	Staphylococcus aureus	Staphylococcus aureus	mecA(100.0%, 45.3, 99.9%)	mecA(100%,45.3,100%)	45	45
HICF0629	ERS3476813	Staphylococcus aureus	Staphylococcus aureus	mecA(100.0%, 49.4, 99.95%)	mecA(100%,49.7,99.95%)	22	22
HICF0630	ERS3476814	Staphylococcus aureus	Staphylococcus aureus	mecA(100.0%, 45.4, 99.95%)	mecA(100%,45.4,99.95%)	22	22
HICF0633	ERS3476815	Staphylococcus aureus	Staphylococcus aureus	mecA(100.0%, 42.2, 99.9%)	mecA(100%,42.2,100%)	22	22
HICF0635	ERS3476819	Staphylococcus aureus	Staphylococcus aureus	mecA(100.0%, 30.6, 99.9%)	mecA(100%,30.6,100%)	22	22
HICF0636	ERS3476820	Staphylococcus aureus	Staphylococcus aureus	mecA(100.0%, 26.2, 99.85%)	mecA(100%,26.3,99.95%)	8	8								Case study 1
HICF0637	ERS3476821	Staphylococcus aureus	Staphylococcus aureus	mecA(100.0%, 37.5, 99.95%)	mecA(100%,37.5,99.95%)	5	5
HICF0638	ERS3476822	Staphylococcus aureus	Staphylococcus aureus	mecA(100.0%, 37.7, 99.9%)	mecA(100%,37.8,99.9%)	45	45
HICF0640	ERS3476823	Staphylococcus aureus	Staphylococcus aureus	mecA(100.0%, 25.1, 99.95%)	mecA(100%,25.2,99.95%)	22	22
HICF0641	ERS3476824	Staphylococcus aureus	Staphylococcus aureus	mecA(100.0%, 41.8, 99.9%)	mecA(100%,41.9,100%)	2851	2851
HICF0642	ERS3476825	Staphylococcus aureus	Staphylococcus aureus	mecA(100.0%, 28.8, 99.9%)	mecA(100%,29,99.9%)	45	45
HICF0643	ERS3476826	Staphylococcus aureus	Staphylococcus aureus	mecA(100.0%, 39.5, 99.95%)	mecA(100%,39.5,99.95%)	22	22
HICF0644	ERS3476827	Staphylococcus aureus	Staphylococcus aureus	mecA(100.0%, 39.0, 99.9%)	mecA(100%,39.2,99.9%)	45	45
HICF0645	ERS3476828	Staphylococcus aureus	Staphylococcus aureus	mecA(100.0%, 35.7, 99.9%)	mecA(100%,35.8,100%)	45	45
HICF0646	ERS3476829	Staphylococcus aureus	Staphylococcus aureus	mecA(100.0%, 32.7, 99.9%)	mecA(100%,32.7,100%)	22	22
HICF0647	ERS3476830	Staphylococcus aureus	Staphylococcus aureus	mecA(100.0%, 34.7, 99.9%)	mecA(100%,34.9,100%)	30	30
HICF0648	ERS3476831	Staphylococcus aureus	Staphylococcus aureus	mecA(100.0%, 40.7, 99.9%)	mecA(100%,40.8,100%)	22	22
HICF0649	ERS3476832	Staphylococcus aureus	Staphylococcus aureus	mecA(100.0%, 39.0, 99.9%)	mecA(100%,39.1,100%)	737	737
HICF0651	ERS3476816	Staphylococcus aureus	Staphylococcus aureus	mecA(100.0%, 30.7, 99.9%)	mecA(100%,30.8,100%)	508	508
HICF0652	ERS3476817	Staphylococcus aureus	Staphylococcus aureus	mecA(100.0%, 34.4, 99.9%)	mecA(100%,34.5,100%)	6	6
HICF0653	ERS3476818	Staphylococcus aureus	Staphylococcus aureus	mecA(100.0%, 40.0, 99.9%)	mecA(100%,40.1,100%)	22	22
HICF0654	ERS3476833	Staphylococcus aureus	Staphylococcus aureus	mecA(100.0%, 35.8, 99.85%)	mecA(100%,35.8,99.95%)	22	22
HICF0655	ERS3476834	Staphylococcus aureus	Staphylococcus aureus	mecA(100.0%, 35.6, 99.9%)	mecA(100%,35.8,100%)	8	8
HICF0656	ERS3476835	Staphylococcus aureus	Staphylococcus aureus	mecA(100.0%, 34.1, 99.9%)	mecA(100%,34.2,100%)	22	22
HICF0657	ERS3476836	Staphylococcus aureus	Staphylococcus aureus	mecA(100.0%, 38.8, 99.8%)	mecA(100%,38.9,99.9%)	398	398
HICF0658	ERS3476837	Staphylococcus aureus	Staphylococcus aureus	mecA(100.0%, 36.5, 99.9%)	mecA(100%,36.5,100%)	22	22
HICF0659	ERS3476838	Staphylococcus aureus	Staphylococcus aureus	mecA(100.0%, 39.0, 99.9%)	mecA(100%,39.2,100%)	36	36
HICF0660	ERS3476839	Staphylococcus aureus	Staphylococcus aureus	mecA(100.0%, 37.3, 99.9%)	mecA(100%,37.4,100%)	22	22
HICF0661	ERS3476840	Staphylococcus aureus	Staphylococcus aureus	mecA(100.0%, 37.2, 99.9%)	mecA(100%,37.4,100%)	22	22
HICF0662	ERS3476841	Staphylococcus aureus	Staphylococcus aureus	mecC(100.0%, 40.9, 100.0%)	mecC(100%,40.9,100%)	1245	1245
HICF0663	ERS3476842	Staphylococcus aureus	Staphylococcus aureus	mecA(100.0%, 37.6, 99.9%)	mecA(100%,37.6,100%)	22	22
HICF0665	ERS3476843	Staphylococcus aureus	Staphylococcus aureus	mecA(100.0%, 37.4, 99.95%)	mecA(100%,37.4,99.95%)	22	22
HICF0666	ERS3476844	Staphylococcus aureus	Staphylococcus aureus	mecA(100.0%, 37.1, 99.85%)	mecA(100%,37.4,99.95%)	59	59
HICF0667	ERS3476845	Staphylococcus aureus	Staphylococcus aureus	mecA(100.0%, 34.7, 99.9%)	mecA(100%,34.8,99.9%)	45	45
HICF0668	ERS3476846	Staphylococcus aureus	Staphylococcus aureus	mecA(100.0%, 38.2, 99.9%)	mecA(100%,38.3,100%)	22	22
HICF0670	ERS3476848	Staphylococcus aureus	Staphylococcus aureus	mecA(100.0%, 34.8, 99.9%)	mecA(100%,34.9,100%)	22	22
HICF0671	ERS3476849	Staphylococcus aureus	Staphylococcus aureus	mecA(100.0%, 39.3, 99.9%)	mecA(100%,39.3,100%)	22	22
HICF0672	ERS3476850	Staphylococcus aureus	Staphylococcus aureus	mecA(100.0%, 45.1, 99.85%)	mecA(100%,45.2,99.95%)	15	15
HICF0673	ERS3476851	Staphylococcus aureus	Staphylococcus aureus	mecA(100.0%, 34.5, 99.9%)	mecA(100%,34.5,99.9%)	45	45
HICF0674	ERS3476852	Staphylococcus aureus	Staphylococcus aureus	mecA(100.0%, 30.3, 99.9%)	mecA(100%,30.4,100%)	2371	2371
HICF0675	ERS3476853	Staphylococcus aureus	Staphylococcus aureus	mecA(100.0%, 39.2, 99.85%)	mecA(100%,39.2,99.95%)	30	30
HICF0677	ERS3476854	Staphylococcus aureus	Staphylococcus aureus	mecA(100.0%, 41.5, 99.9%)	mecA(100%,41.6,100%)	22	22
HICF0678	ERS3476855	Staphylococcus aureus	Staphylococcus aureus	mecA(100.0%, 70.8, 99.85%)	mecA(100%,71.3,99.95%)	59	59
HICF0680	ERS3476856	Staphylococcus aureus	Staphylococcus aureus	mecA(100.0%, 40.3, 99.85%)	mecA(100%,40.3,99.95%)	22	22
HICF0681	ERS3476857	Staphylococcus aureus	Staphylococcus aureus	mecA(100.0%, 47.2, 99.9%)	mecA(100%,47.4,100%)	22	22
HICF0682	ERS3476858	Staphylococcus aureus	Staphylococcus aureus	mecA(100.0%, 24.3, 99.95%)	mecA(100%,24.3,99.95%)	22	22
HICF0683	ERS3476859	Staphylococcus aureus	Staphylococcus aureus	mecA(100.0%, 36.6, 99.9%)	mecA(100%,36.6,100%)	22	22
HICF0684	ERS3476860	Staphylococcus aureus	Staphylococcus aureus	mecA(100.0%, 42.9, 99.95%)	mecA(100%,42.9,99.95%)	22	22
HICF0685	ERS3476861	Staphylococcus aureus	Staphylococcus aureus	mecA(100.0%, 39.0, 99.95%)	mecA(100%,39,99.95%)	22	22
HICF0686	ERS3476862	Staphylococcus aureus	Staphylococcus aureus	mecA(100.0%, 34.3, 99.95%)	mecA(100%,34.3,99.95%)	22	22
HICF0687	ERS3476863	Staphylococcus aureus	Staphylococcus aureus	mecA(100.0%, 44.2, 99.95%)	mecA(100%,44.3,99.95%)	22	22
HICF0688	ERS3476864	Staphylococcus aureus	Staphylococcus aureus	mecA(100.0%, 22.0, 99.9%)	mecA(100%,22,100%)	22	22
HICF0689	ERS3476865	Staphylococcus aureus	Staphylococcus aureus	mecA(100.0%, 34.5, 99.9%)	mecA(100%,34.8,100%)	22	22
HICF0690	ERS3476866	Staphylococcus aureus	Staphylococcus aureus	mecA(100.0%, 33.1, 99.9%)	mecA(100%,33.1,100%)	125	125
HICF0691	ERS3476867	Staphylococcus aureus	Staphylococcus aureus	mecA(100.0%, 38.2, 99.95%)	mecA(100%,38.3,99.95%)	22	22
HICF0692	ERS3476868	Staphylococcus aureus	Staphylococcus aureus	mecA(100.0%, 39.2, 99.9%)	mecA(100%,39.4,100%)	22	22
HICF0693	ERS3476869	Staphylococcus aureus	Staphylococcus aureus	mecA(100.0%, 32.0, 99.95%)	mecA(100%,32,99.95%)	149	149
HICF0694	ERS3476870	Staphylococcus aureus	Staphylococcus aureus	mecA(100.0%, 45.6, 99.9%)	mecA(100%,45.7,100%)	22	22
HICF0695	ERS3476871	Staphylococcus aureus	Staphylococcus aureus	mecA(100.0%, 42.5, 99.85%)	mecA(100%,42.6,99.95%)	22	22
HICF0696	ERS3476872	Staphylococcus aureus	Staphylococcus aureus	mecA(100.0%, 39.6, 99.95%)	mecA(100%,39.6,99.95%)	5	5
HICF0697	ERS3476873	Staphylococcus aureus	Staphylococcus aureus	mecA(100.0%, 39.3, 99.85%)	mecA(100%,39.3,99.95%)	834	834
HICF0698	ERS3476874	Staphylococcus aureus	Staphylococcus aureus	mecA(100.0%, 33.9, 99.95%)	mecA(100%,33.9,99.95%)	22	22
HICF0699	ERS3476875	Staphylococcus aureus	Staphylococcus aureus	mecA(100.0%, 32.0, 99.95%)	mecA(100%,32,99.95%)	149	149
HICF0700	ERS3476876	Staphylococcus aureus	Staphylococcus aureus	mecA(100.0%, 26.6, 99.9%)	mecA(100%,26.6,100%)	737	737
HICF0701	ERS3476877	Staphylococcus aureus	Staphylococcus aureus	mecA(100.0%, 34.9, 99.9%)	mecA(100%,35.2,99.9%)	45	45
HICF0702	ERS3476878	Staphylococcus aureus	Staphylococcus aureus	mecA(100.0%, 36.2, 99.9%)	mecA(100%,36.4,100%)	8	8
HICF0703	ERS3476879	Staphylococcus aureus	Staphylococcus aureus	mecA(100.0%, 30.4, 99.9%)	mecA(100%,30.4,100%)	6	6
HICF0704	ERS3476880	Staphylococcus aureus	Staphylococcus aureus	mecA(100.0%, 30.7, 99.9%)	mecA(100%,30.7,100%)	22	22
HICF0705	ERS3476881	Staphylococcus aureus	Staphylococcus aureus	mecA(100.0%, 32.0, 99.9%)	mecA(100%,32.1,100%)	22	22
HICF0706	ERS3476882	Staphylococcus aureus	Staphylococcus aureus	mecA(100.0%, 36.8, 99.9%)	mecA(100%,36.9,100%)	105	105
HICF0707	ERS3476883	Staphylococcus aureus	Staphylococcus aureus	mecA(100.0%, 36.8, 99.9%)	mecA(100%,36.8,100%)	97	97
HICF0708	ERS3476884	Staphylococcus aureus	Staphylococcus aureus	mecA(100.0%, 40.5, 99.85%)	mecA(100%,40.5,99.95%)	22	22
HICF0709	ERS3476885	Staphylococcus aureus	Staphylococcus aureus	mecA(100.0%, 45.9, 99.85%)	mecA(100%,46,99.95%)	59	59
HICF0710	ERS3476886	Staphylococcus aureus	Staphylococcus aureus	mecA(100.0%, 39.4, 99.95%)	mecA(100%,39.4,99.95%)	22	22
HICF0711	ERS3476887	Staphylococcus aureus	Staphylococcus aureus	mecA(100.0%, 46.6, 99.85%)	mecA(100%,46.7,99.95%)	22	22
HICF0712	ERS3476888	Staphylococcus aureus	Staphylococcus aureus	mecA(100.0%, 41.0, 99.95%)	mecA(100%,40.6,99.95%)	22	22
HICF0714	ERS3476889	Staphylococcus aureus	Staphylococcus aureus	mecA(100.0%, 35.0, 99.95%)	mecA(100%,35.1,99.95%)	22	22
HICF0715	ERS3476890	Staphylococcus aureus	Staphylococcus aureus	mecA(100.0%, 36.0, 99.9%)	mecA(100%,36,99.9%)	45	45
HICF0716	ERS3476891	Staphylococcus aureus	Staphylococcus aureus	mecA(100.0%, 36.2, 99.95%)	mecA(100%,36.2,99.95%)	22	22
HICF0717	ERS3476892	Staphylococcus aureus	Staphylococcus aureus	mecA(100.0%, 44.3, 99.9%)	mecA(100%,44.3,100%)	22	22
HICF0718	ERS3476893	Staphylococcus aureus	Staphylococcus aureus	mecA(100.0%, 35.6, 99.95%)	mecA(100%,35.7,99.95%)	22	22
HICF0719	ERS3476894	Staphylococcus aureus	Staphylococcus aureus	mecA(100.0%, 43.0, 99.9%)	mecA(100%,43.1,100%)	22	22
HICF0720	ERS3476895	Staphylococcus aureus	Staphylococcus aureus	mecA(100.0%, 38.8, 99.9%)	mecA(100%,38.9,100%)	1649	1649
HICF0721	ERS3476896	Staphylococcus aureus	Staphylococcus aureus	mecA(100.0%, 37.1, 99.9%)	mecA(100%,37.2,100%)	22	22
HICF0722	ERS3476897	Staphylococcus aureus	Staphylococcus aureus	mecA(100.0%, 35.5, 99.95%)	mecA(100%,35.5,99.95%)	612	612
HICF0723	ERS3476898	Staphylococcus aureus	Staphylococcus aureus	mecA(100.0%, 44.2, 99.9%)	mecA(100%,44.2,100%)	22	22
HICF0724	ERS3476899	Staphylococcus aureus	Staphylococcus aureus	mecA(100.0%, 41.5, 99.95%)	mecA(100%,41.5,99.95%)	22	22
HICF0725	ERS3476900	Staphylococcus aureus	Staphylococcus aureus	mecA(100.0%, 48.0, 99.95%)	mecA(100%,48,99.95%)	22	22
HICF0726	ERS3476901	Staphylococcus aureus	Staphylococcus aureus	mecA(100.0%, 47.4, 99.85%)	mecA(100%,47.6,99.95%)	59	59
HICF0727	ERS3476902	Staphylococcus aureus	Staphylococcus aureus	mecA(100.0%, 44.0, 99.9%)	mecA(100%,44.1,100%)	22	22
HICF0728	ERS3476903	Staphylococcus aureus	Staphylococcus aureus	mecA(100.0%, 43.1, 99.95%)	mecA(100%,43.2,99.95%)	5	5
HICF0729	ERS3476904	Staphylococcus aureus	Staphylococcus aureus	mecA(100.0%, 40.4, 99.85%)	mecA(100%,40.4,99.95%)	22	22
HICF0730	ERS3476905	Staphylococcus aureus	Staphylococcus aureus	mecA(100.0%, 50.8, 99.85%)	mecA(100%,50.8,99.95%)	59	59
HICF0731	ERS3476906	Staphylococcus aureus	Staphylococcus aureus	mecA(100.0%, 43.9, 99.95%)	mecA(100%,44,99.95%)	5	5
HICF0733	ERS3476907	Staphylococcus aureus	Staphylococcus aureus	mecA(100.0%, 45.0, 99.9%)	mecA(100%,45,100%)	22	22
HICF0734	ERS3476908	Staphylococcus aureus	Staphylococcus aureus	mecA(100.0%, 34.8, 99.9%)	mecA(100%,34.9,99.9%)	45	45
HICF0735	ERS3476909	Staphylococcus aureus	Staphylococcus aureus	mecA(100.0%, 45.2, 99.95%)	mecA(100%,45.1,99.95%)	22	22
HICF0736	ERS3476910	Staphylococcus aureus	Staphylococcus aureus	mecA(100.0%, 47.5, 99.9%)	mecA(100%,47.5,99.9%)	45	45
HICF0737	ERS3476911	Staphylococcus aureus	Staphylococcus aureus	mecA(100.0%, 47.6, 99.9%)	mecA(100%,47.6,100%)	22	22
HICF0738	ERS3476912	Staphylococcus aureus	Staphylococcus aureus	mecA(100.0%, 56.1, 99.9%)	mecA(100%,55.6,99.9%)	45	45
HICF0739	ERS3476913	Staphylococcus aureus	Staphylococcus aureus	mecA(100.0%, 53.3, 99.85%)	mecA(100%,53.3,99.95%)	59	59
HICF0740	ERS3476914	Staphylococcus aureus	Staphylococcus aureus	mecA(100.0%, 42.9, 99.95%)	mecA(100%,43,99.95%)	22	22
HICF0742	ERS3476915	Staphylococcus aureus	Staphylococcus aureus	mecA(100.0%, 55.9, 99.9%)	mecA(100%,58,99.9%)	45	45
HICF0743	ERS3476916	Staphylococcus aureus	Staphylococcus aureus	mecA(100.0%, 49.1, 99.85%)	mecA(100%,49.3,99.95%)	789	789
HICF0744	ERS3476917	Staphylococcus aureus	Staphylococcus aureus	mecA(100.0%, 89.8, 99.9%)	mecA(100%,90.1,100%)	22	22
HICF0745	ERS3476918	Staphylococcus aureus	Staphylococcus aureus	mecA(100.0%, 72.9, 99.85%)	mecA(100%,73.5,99.95%)	59	59
HICF0747	ERS3476919	Staphylococcus aureus	Staphylococcus aureus	mecA(100.0%, 78.2, 99.95%)	mecA(100%,79.1,99.95%)	22	22
HICF0748	ERS3476920	Staphylococcus aureus	Staphylococcus aureus	mecA(100.0%, 43.4, 99.9%)	mecA(100%,43.4,100%)	22	22
HICF0751	ERS3476921	Staphylococcus aureus	Staphylococcus aureus	mecA(100.0%, 54.6, 99.9%)	mecA(100%,54.6,99.9%)	45	45
HICF0752	ERS3476922	Staphylococcus aureus	Staphylococcus aureus	mecA(100.0%, 35.2, 99.9%)	mecA(100%,35.3,100%)	8	8
HICF0753	ERS3476923	Staphylococcus aureus	Staphylococcus aureus	mecA(100.0%, 90.2, 99.95%)	mecA(100%,90.4,99.95%)	22	22
HICF0754	ERS3476924	Staphylococcus aureus	Staphylococcus aureus	mecA(100.0%, 85.7, 99.85%)	mecA(100%,88.4,99.95%)	1232	1232
HICF0755	ERS3476925	Staphylococcus aureus	Staphylococcus aureus	mecA(100.0%, 52.2, 99.95%)	mecA(100%,53.5,99.95%)	22	22
HICF0756	ERS3476926	Staphylococcus aureus	Staphylococcus aureus	mecA(100.0%, 33.4, 99.9%)	mecA(100%,33.5,100%)	1472	1472
HICF0757	ERS3476927	Staphylococcus aureus	Staphylococcus aureus	mecA(100.0%, 116.8, 99.9%)	mecA(100%,114.1,100%)	72	72
HICF0758	ERS3476928	Staphylococcus aureus	Staphylococcus aureus	mecA(100.0%, 38.8, 99.85%)	mecA(100%,38.9,99.95%)	22	22
HICF0759	ERS3476929	Staphylococcus aureus	Staphylococcus aureus	mecA(100.0%, 36.9, 99.9%)	mecA(100%,37,100%)	22	22
HICF0760	ERS3476930	Staphylococcus aureus	Staphylococcus aureus	mecA(100.0%, 44.1, 99.9%)	mecA(100%,44.1,100%)	22	22
HICF0761	ERS3476931	Staphylococcus aureus	Staphylococcus aureus	mecA(100.0%, 35.8, 99.9%)	mecA(100%,35.9,100%)	22	22
HICF0762	ERS3476932	Staphylococcus aureus	Staphylococcus aureus	mecA(100.0%, 47.5, 99.95%)	mecA(100%,47.5,99.95%)	22	22
HICF0763	ERS3476933	Staphylococcus aureus	Staphylococcus aureus	mecA(100.0%, 92.7, 99.9%)	mecA(100%,95.2,100%)	22	22
HICF0765	ERS3476934	Staphylococcus aureus	Staphylococcus aureus	mecA(100.0%, 65.5, 99.85%)	mecA(100%,63.3,99.95%)	59	59
HICF0767	ERS3476935	Staphylococcus aureus	Staphylococcus aureus	mecA(100.0%, 87.4, 99.9%)	mecA(100%,86.9,99.9%)	45	45
HICF0768	ERS3476936	Staphylococcus aureus	Staphylococcus aureus	mecA(100.0%, 76.4, 99.9%)	mecA(100%,77.9,100%)	30	30
HICF0769	ERS3476937	Staphylococcus aureus	Staphylococcus aureus	mecA(100.0%, 73.6, 99.9%)	mecA(100%,74.3,100%)	22	22
HICF0770	ERS3476938	Staphylococcus aureus	Staphylococcus aureus	mecA(100.0%, 70.7, 99.85%)	mecA(100%,74,99.95%)	59*	59*	19	23	15	2*	19	20	15
HICF0771	ERS3476939	Staphylococcus aureus	Staphylococcus aureus	mecA(100.0%, 42.6, 99.9%)	mecA(100%,42.6,99.9%)	45	45
HICF0772	ERS3476940	Staphylococcus aureus	Staphylococcus aureus	mecA(100.0%, 91.0, 99.9%)	mecA(100%,90.4,99.9%)	45	45
HICF0774	ERS3476941	Staphylococcus aureus	Staphylococcus aureus	mecA(100.0%, 84.5, 99.9%)	mecA(100%,82.1,100%)	30	30
HICF0775	ERS3476942	Staphylococcus aureus	Staphylococcus aureus	mecA(100.0%, 44.7, 99.9%)	mecA(100%,44.7,100%)	22	22
HICF0776	ERS3476943	Staphylococcus aureus	Staphylococcus aureus	mecA(100.0%, 81.0, 99.9%)	mecA(100%,81.4,100%)	22	22
HICF0777	ERS3476944	Staphylococcus aureus	Staphylococcus aureus	mecA(100.0%, 102.2, 99.95%)	mecA(100%,103.6,99.95%)	22	22
HICF0778	ERS3476945	Staphylococcus aureus	Staphylococcus aureus	mecA(100.0%, 42.3, 99.9%)	mecA(100%,42.3,99.9%)	45	45
HICF0779	ERS3476946	Staphylococcus aureus	Staphylococcus aureus	mecA(100.0%, 40.1, 99.95%)	mecA(100%,40.1,99.95%)	22	22
HICF0780	ERS3476947	Staphylococcus aureus	Staphylococcus aureus	mecA(100.0%, 27.9, 99.9%)	mecA(100%,27.9,100%)	22	22
HICF0781	ERS3476948	Staphylococcus aureus	Staphylococcus aureus	mecA(100.0%, 42.7, 99.9%)	mecA(100%,42.7,100%)	2625	2625
HICF0782	ERS3476949	Staphylococcus aureus	Staphylococcus aureus	mecA(100.0%, 40.3, 99.9%)	mecA(100%,40.3,100%)	22	22
HICF0784	ERS3476950	Staphylococcus aureus	Staphylococcus aureus	mecA(100.0%, 54.4, 99.9%)	mecA(100%,54.4,100%)	22	22
HICF0785	ERS3476951	Staphylococcus aureus	Staphylococcus aureus	mecA(100.0%, 44.0, 99.95%)	mecA(100%,44.1,99.95%)	22	22
HICF0786	ERS3476952	Staphylococcus aureus	Staphylococcus aureus	mecA(100.0%, 52.1, 99.9%)	mecA(100%,54.8,100%)	6	6
HICF0787	ERS3476953	Staphylococcus aureus	Staphylococcus aureus	mecA(100.0%, 42.8, 99.9%)	mecA(100%,42.9,100%)	22	22
HICF0788	ERS3476954	Staphylococcus aureus	Staphylococcus aureus	mecA(100.0%, 40.8, 99.9%)	mecA(100%,39.6,100%)	30	30
HICF0789	ERS3476955	Staphylococcus aureus	Staphylococcus aureus	mecA(100.0%, 40.0, 99.9%)	mecA(100%,40.1,100%)	22	22
HICF0790	ERS3476956	Staphylococcus aureus	Staphylococcus aureus	mecA(100.0%, 58.6, 99.85%)	mecA(100%,59.3,99.95%)	22	22
HICF0791	ERS3476957	Staphylococcus aureus	Staphylococcus aureus	mecA(100.0%, 48.5, 99.9%)	mecA(100%,48.7,99.9%)	45	45
HICF0792	ERS3476958	Staphylococcus aureus	Staphylococcus aureus	mecA(100.0%, 54.5, 99.9%)	mecA(100%,54.6,100%)	22	22
HICF0794	ERS3476959	Staphylococcus aureus	Staphylococcus aureus	mecA(100.0%, 60.6, 99.9%)	mecA(100%,60.6,100%)	45	45
HICF0796	ERS3476960	Staphylococcus aureus	Staphylococcus aureus	mecA(100.0%, 60.7, 99.95%)	mecA(100%,61.1,99.95%)	22	22
HICF0797	ERS3476961	Staphylococcus aureus	Staphylococcus aureus	mecA(100.0%, 53.5, 99.95%)	mecA(100%,54.8,99.95%)	80	80
HICF0798	ERS3476962	Staphylococcus aureus	Staphylococcus aureus	mecA(100.0%, 48.9, 99.95%)	mecA(100%,49,99.95%)	22	22
HICF0799	ERS3476963	Staphylococcus aureus	Staphylococcus aureus	mecA(100.0%, 49.8, 99.9%)	mecA(100%,51.4,100%)	5	5
HICF0800	ERS3476964	Staphylococcus aureus	Staphylococcus aureus	mecA(100.0%, 58.4, 99.9%)	mecA(100%,62.5,100%)	22	22
HICF0801	ERS3476965	Staphylococcus aureus	Staphylococcus aureus	mecA(100.0%, 50.2, 99.9%)	mecA(100%,55.1,100%)	22	22
HICF0802	ERS3476966	Staphylococcus aureus	Staphylococcus aureus	mecA(100.0%, 45.8, 99.9%)	mecA(100%,45.9,100%)	22	22
HICF0806	ERS3476967	Staphylococcus aureus	Staphylococcus aureus	mecA(100.0%, 28.2, 99.95%)	mecA(100%,28.2,99.95%)	22	22
HICF0807	ERS3476968	Staphylococcus aureus	Staphylococcus aureus	mecA(100.0%, 48.4, 99.95%)	mecA(100%,48.4,99.95%)	22	22
HICF0809	ERS3476969	Staphylococcus aureus	Staphylococcus aureus	mecA(100.0%, 51.2, 99.85%)	mecA(100%,51.3,99.95%)	789	789
HICF0810	ERS3476970	Staphylococcus aureus	Staphylococcus aureus	mecA(100.0%, 36.6, 99.9%)	mecA(100%,36.6,99.9%)	779	779
HICF0812	ERS3476971	Staphylococcus aureus	Staphylococcus aureus	mecA(100.0%, 25.9, 99.85%)	mecA(100%,26,99.95%)	22	22
HICF0813	ERS3476972	Staphylococcus aureus	Staphylococcus aureus	mecA(100.0%, 34.6, 99.85%)	mecA(100%,34.7,99.95%)	5	5
HICF0814	ERS3476973	Staphylococcus aureus	Staphylococcus aureus	mecA(100.0%, 37.2, 99.9%)	mecA(100%,37.3,100%)	508	508
HICF0815	ERS3476974	Staphylococcus aureus	Staphylococcus aureus	mecA(100.0%, 36.1, 99.9%)	mecA(100%,36.1,100%)	1	1
HICF0816	ERS3476975	Staphylococcus aureus	Staphylococcus aureus	mecA(100.0%, 28.4, 99.9%)	mecA(100%,28.4,99.9%)	45	45
HICF0817	ERS3476976	Staphylococcus aureus	Staphylococcus aureus	mecA(100.0%, 37.9, 99.9%)	mecA(100%,37.9,100%)	1*	1*	1	1	1	1	1*	1	1
HICF0819	ERS3476977	Staphylococcus aureus	Staphylococcus aureus	mecA(100.0%, 34.1, 99.95%)	mecA(100%,34.1,99.95%)	22	22
HICF0820	ERS3476978	Staphylococcus aureus	Staphylococcus aureus	mecA(100.0%, 31.2, 99.9%)	mecA(100%,31.2,100%)	2371	2371
HICF0821	ERS3476979	Staphylococcus aureus	Staphylococcus aureus	mecA(100.0%, 31.1, 99.95%)	mecA(100%,31.1,99.95%)	22	22
HICF0822	ERS3476980	Staphylococcus aureus	Staphylococcus aureus	mecA(100.0%, 29.0, 99.9%)	mecA(100%,29,100%)	1	1
HICF0823	ERS3476981	Staphylococcus aureus	Staphylococcus aureus	mecA(100.0%, 27.9, 99.9%)	mecA(100%,28,100%)	8	8
HICF0824	ERS3476982	Staphylococcus aureus	Staphylococcus aureus	mecA(100.0%, 34.3, 99.85%)	mecA(100%,34.4,99.95%)	772	772
HICF0826	ERS3476983	Staphylococcus aureus	Staphylococcus aureus	mecA(100.0%, 28.1, 99.9%)	mecA(100%,28.3,100%)	Novel	Novel	7	6	364	5	8	8	6
HICF0827	ERS3476984	Staphylococcus aureus	Staphylococcus aureus	mecA(100.0%, 31.4, 99.9%)	mecA(100%,31.4,99.9%)	45	45
HICF0828	ERS3476985	Staphylococcus aureus	Staphylococcus aureus	mecA(100.0%, 30.8, 99.85%)	mecA(100%,30.9,99.95%)	59	59
HICF0829	ERS3476986	Staphylococcus aureus	Staphylococcus aureus	mecA(100.0%, 39.6, 99.95%)	mecA(100%,39.7,99.95%)	22	22
HICF0830	ERS3476987	Staphylococcus aureus	Staphylococcus aureus	mecA(100.0%, 45.8, 99.9%)	mecA(100%,45.9,100%)	22	22
HICF0831	ERS3476988	Staphylococcus aureus	Staphylococcus aureus	mecA(100.0%, 55.1, 99.9%)	mecA(100%,55.2,100%)	1	1
HICF0832	ERS3476989	Staphylococcus aureus	Staphylococcus aureus	mecA(100.0%, 50.0, 99.85%)	mecA(100%,50.2,99.95%)	121	121
HICF0833	ERS3476990	Staphylococcus aureus	Staphylococcus aureus	mecA(100.0%, 62.7, 99.9%)	mecA(100%,66.9,99.9%)	45	45
HICF0834	ERS3476991	Staphylococcus aureus	Staphylococcus aureus	mecA(100.0%, 61.7, 99.9%)	mecA(100%,61.8,100%)	2981	2981
HICF0835	ERS3476992	Staphylococcus aureus	Staphylococcus aureus	mecA(100.0%, 56.2, 99.85%)	mecA(100%,56.3,99.95%)	59	59
HICF0837	ERS3476993	Staphylococcus aureus	Staphylococcus aureus	mecA(100.0%, 63.9, 99.9%)	mecA(100%,63.9,100%)	22	22
HICF0838	ERS3476994	Staphylococcus aureus	Staphylococcus aureus	mecA(100.0%, 50.6, 99.95%)	mecA(100%,50.6,99.95%)	22	22
HICF0839	ERS3476995	Staphylococcus aureus	Staphylococcus aureus	mecA(100.0%, 57.6, 99.9%)	mecA(100%,58.8,99.9%)	45	45
HICF0840	ERS3476996	Staphylococcus aureus	Staphylococcus aureus	mecA(100.0%, 55.2, 99.85%)	mecA(100%,54.4,99.95%)	22	22
HICF0841	ERS3476997	Staphylococcus aureus	Staphylococcus aureus	mecA(100.0%, 45.1, 99.9%)	mecA(100%,45.1,100%)	1	1
HICF0844	ERS3476998	Staphylococcus aureus	Staphylococcus aureus	mecA(100.0%, 49.1, 99.85%)	mecA(100%,49.2,99.95%)	36	36
HICF0845	ERS3476999	Staphylococcus aureus	Staphylococcus aureus	mecA(100.0%, 50.5, 99.9%)	mecA(100%,50.5,100%)	5	5
HICF0846	ERS3477000	Staphylococcus aureus	Staphylococcus aureus	mecA(100.0%, 45.3, 99.9%)	mecA(100%,45.4,100%)	22	22
HICF0847	ERS3477001	Staphylococcus aureus	Staphylococcus aureus	mecA(100.0%, 38.4, 99.9%)	mecA(100%,38.4,100%)	22	22
HICF0848	ERS3477002	Staphylococcus aureus	Staphylococcus aureus	mecA(100.0%, 48.1, 99.95%)	mecA(100%,48.1,99.95%)	22	22
HICF0849	ERS3477003	Staphylococcus aureus	Staphylococcus aureus	mecA(100.0%, 42.9, 99.85%)	mecA(100%,42.9,99.95%)	1	1
HICF0850	ERS3477004	Staphylococcus aureus	Staphylococcus aureus	mecA(100.0%, 61.6, 99.85%)	mecA(100%,62.3,99.95%)	789	789
HICF0851	ERS3477005	Staphylococcus aureus	Staphylococcus aureus	mecA(100.0%, 39.4, 99.85%)	mecA(100%,39.4,99.95%)	72	72
HICF0852	ERS3477006	Staphylococcus aureus	Staphylococcus aureus	mecA(100.0%, 54.4, 99.9%)	mecA(100%,54.4,100%)	22	22
HICF0854	ERS3477007	Staphylococcus aureus	Staphylococcus aureus	mecA(100.0%, 58.9, 99.95%)	mecA(100%,59,99.95%)	398	398
HICF0855	ERS3477008	Staphylococcus aureus	Staphylococcus aureus	mecA(100.0%, 35.2, 99.95%)	mecA(100%,35.2,99.95%)	612	612
HICF0856	ERS3477009	Staphylococcus aureus	Staphylococcus aureus	mecA(100.0%, 48.0, 99.85%)	mecA(100%,45.1,99.95%)	1	1
HICF0857	ERS3477010	Staphylococcus aureus	Staphylococcus aureus	mecA(100.0%, 53.7, 99.85%)	mecA(100%,53.9,99.95%)	22	22
HICF0858	ERS3477011	Staphylococcus aureus	Staphylococcus aureus	mecA(100.0%, 37.0, 99.85%)	mecA(100%,37.1,99.95%)	59	59
HICF0859	ERS3477012	Staphylococcus aureus	Staphylococcus aureus	mecA(100.0%, 46.7, 99.95%)	mecA(100%,46.6,99.95%)	22	22
HICF0860	ERS3477013	Staphylococcus aureus	Staphylococcus aureus	mecA(100.0%, 46.7, 99.9%)	mecA(100%,46.7,100%)	80	80
HICF0861	ERS3477014	Staphylococcus aureus	Staphylococcus aureus	mecA(100.0%, 54.9, 99.8%)	mecA(100%,55.8,99.9%)	8	8
HICF0862	ERS3477015	Staphylococcus aureus	Staphylococcus aureus	mecA(100.0%, 46.3, 99.95%)	mecA(100%,46.4,99.95%)	22	22
HICF0863	ERS3477016	Staphylococcus aureus	Staphylococcus aureus	mecA(100.0%, 49.7, 99.9%)	mecA(100%,49.8,99.9%)	22	22
HICF0864	ERS3477017	Staphylococcus aureus	Staphylococcus aureus	mecA(100.0%, 50.9, 99.9%)	mecA(100%,50.6,100%)	22	22
HICF0865	ERS3477018	Staphylococcus aureus	Staphylococcus aureus	mecA(100.0%, 35.2, 99.9%)	mecA(100%,35.2,100%)	1649	1649
HICF0866	ERS3477019	Staphylococcus aureus	Staphylococcus aureus	mecA(100.0%, 44.9, 99.95%)	mecA(100%,45.9,99.95%)	22	22
HICF0867	ERS3477020	Staphylococcus aureus	Staphylococcus aureus	mecA(100.0%, 53.3, 99.9%)	mecA(100%,51.9,100%)	22	22
HICF0868	ERS3477021	Staphylococcus aureus	Staphylococcus aureus	mecA(100.0%, 55.7, 99.95%)	mecA(100%,56.3,99.95%)	22	22
HICF0869	ERS3477022	Staphylococcus aureus	Staphylococcus aureus	mecA(100.0%, 26.8, 99.85%)	mecA(100%,26.8,99.95%)	59	59
HICF0870	ERS3477023	Staphylococcus aureus	Staphylococcus aureus	mecA(100.0%, 45.2, 99.8%)	mecA(100%,45.5,99.9%)	8	8
HICF0871	ERS3477024	Staphylococcus aureus	Staphylococcus aureus	mecA(100.0%, 46.1, 99.9%)	mecA(100%,46.6,100%)	1	1
HICF0872	ERS3477025	Staphylococcus aureus	Staphylococcus aureus	mecA(100.0%, 47.8, 99.95%)	mecA(100%,48.8,99.95%)	22	22
HICF0873	ERS3477026	Staphylococcus aureus	Staphylococcus aureus	mecA(100.0%, 44.3, 99.9%)	mecA(100%,44.3,100%)	22	22
HICF0874	ERS3477027	Staphylococcus aureus	Staphylococcus aureus	mecA(100.0%, 79.1, 99.85%)	mecA(100%,77.9,99.95%)	59	59
HICF0875	ERS3477028	Staphylococcus aureus	Staphylococcus aureus	mecA(100.0%, 42.7, 99.9%)	mecA(100%,42.8,99.9%)	45	45
HICF0878	ERS3477029	Staphylococcus aureus	Staphylococcus aureus	mecA(100.0%, 83.5, 99.95%)	mecA(100%,83.6,99.95%)	22	22
HICF0879	ERS3477030	Staphylococcus aureus	Staphylococcus aureus	mecA(100.0%, 48.4, 99.9%)	mecA(100%,51.2,100%)	22	22
HICF0881	ERS3477031	Staphylococcus aureus	Staphylococcus aureus	mecA(100.0%, 48.5, 99.9%)	mecA(100%,48.5,100%)	22	22
HICF0884	ERS3477032	Staphylococcus aureus	Staphylococcus aureus	mecA(100.0%, 43.7, 99.95%)	mecA(100%,43.7,99.95%)	22	22
HICF0885	ERS3477033	Staphylococcus aureus	Staphylococcus aureus	mecA(100.0%, 40.1, 99.95%)	mecA(100%,40.1,99.95%)	22	22
HICF0886	ERS3477034	Staphylococcus aureus	Staphylococcus aureus	mecA(100.0%, 36.9, 99.95%)	mecA(100%,37,99.95%)	22	22
HICF0887	ERS3477035	Staphylococcus aureus	Staphylococcus aureus	mecA(100.0%, 46.3, 99.85%)	mecA(100%,46.4,99.95%)	338	338
HICF0889	ERS3477036	Staphylococcus aureus	Staphylococcus aureus	mecA(100.0%, 34.8, 99.9%)	mecA(100%,34.8,100%)	22	22
HICF0890	ERS3477037	Staphylococcus aureus	Staphylococcus aureus	mecA(100.0%, 66.3, 99.85%)	mecA(100%,63.7,99.95%)	59	59
HICF0891	ERS3477038	Staphylococcus aureus	Staphylococcus aureus	mecA(100.0%, 43.9, 99.95%)	mecA(100%,44,99.95%)	22	22
HICF0892	ERS3477039	Staphylococcus aureus	Staphylococcus aureus	mecA(100.0%, 57.1, 99.9%)	mecA(100%,60.5,100%)	5	5
HICF0893	ERS3477040	Staphylococcus aureus	Staphylococcus aureus	mecA(100.0%, 36.0, 99.85%)	mecA(100%,36,99.95%)	22	22
HICF0896	ERS3477041	Staphylococcus aureus	Staphylococcus aureus	mecA(100.0%, 38.2, 99.9%)	mecA(100%,38.3,100%)	5	5
HICF0897	ERS3477042	Staphylococcus aureus	Staphylococcus aureus	mecA(100.0%, 33.3, 99.95%)	mecA(100%,33.3,99.95%)	22	22
HICF0898	ERS3477043	Staphylococcus aureus	Staphylococcus aureus	mecA(100.0%, 41.4, 99.85%)	mecA(100%,41.5,99.95%)	1535	1535
HICF0899	ERS3477044	Staphylococcus aureus	Staphylococcus aureus	mecA(100.0%, 37.8, 99.9%)	mecA(100%,37.8,99.9%)	45	45
HICF0902	ERS3477045	Staphylococcus aureus	Staphylococcus aureus	mecA(100.0%, 31.7, 99.9%)	mecA(100%,31.8,99.9%)	45	45
HICF0903	ERS3477046	Staphylococcus aureus	Staphylococcus aureus	mecA(100.0%, 37.8, 99.95%)	mecA(100%,37.9,99.95%)	149	149
HICF0904	ERS3477047	Staphylococcus aureus	Staphylococcus aureus	mecA(100.0%, 28.5, 99.9%)	mecA(100%,28.6,100%)	36	36
HICF0905	ERS3477048	Staphylococcus aureus	Staphylococcus aureus	mecA(100.0%, 27.9, 99.95%)	mecA(100%,27.9,99.95%)	22	22
HICF0906	ERS3477049	Staphylococcus aureus	Staphylococcus aureus	mecC(100.0%, 32.0, 100.0%)	mecC(100%,32,100%)	130	130
HICF0908	ERS3477050	Staphylococcus aureus	Staphylococcus aureus	mecA(100.0%, 38.1, 99.9%)	mecA(100%,38.1,100%)	8	8
HICF0909	ERS3477051	Staphylococcus aureus	Staphylococcus aureus	mecA(100.0%, 42.4, 99.95%)	mecA(100%,42.5,99.95%)	22	22
HICF0910	ERS3477052	Staphylococcus aureus	Staphylococcus aureus	mecC(100.0%, 37.6, 100.0%)	mecC(100%,37.6,100%)	425	425
HICF0912	ERS3477053	Staphylococcus aureus	Staphylococcus aureus	mecA(100.0%, 30.8, 99.9%)	mecA(100%,30.8,100%)	22	22
HICF0913	ERS3477054	Staphylococcus aureus	Staphylococcus aureus	mecA(100.0%, 55.1, 99.95%)	mecA(100%,55.1,99.95%)	22	22
HICF0915	ERS3477055	Staphylococcus aureus	Staphylococcus aureus	mecA(100.0%, 43.8, 99.9%)	mecA(100%,43.9,100%)	22	22
HICF0916	ERS3477056	Staphylococcus aureus	Staphylococcus aureus	mecA(100.0%, 40.3, 99.9%)	mecA(100%,40.3,100%)	2625	2625
HICF0917	ERS3477057	Staphylococcus aureus	Staphylococcus aureus	mecA(100.0%, 46.9, 99.85%)	mecA(100%,46.9,99.95%)	45	45
HICF0919	ERS3477058	Staphylococcus aureus	Staphylococcus aureus	mecA(100.0%, 51.3, 99.85%)	mecA(100%,51.5,99.95%)	430	430
HICF0920	ERS3477059	Staphylococcus aureus	Staphylococcus aureus	mecA(100.0%, 42.8, 99.9%)	mecA(100%,42.8,100%)	22	22
HICF0921	ERS3477060	Staphylococcus aureus	Staphylococcus aureus	mecA(100.0%, 51.0, 99.9%)	mecA(100%,50,100%)	22	22
HICF0922	ERS3477061	Staphylococcus aureus	Staphylococcus aureus	mecA(100.0%, 45.9, 99.95%)	mecA(100%,46.1,99.95%)	22	22
HICF0923	ERS3477062	Staphylococcus aureus	Staphylococcus aureus	mecA(100.0%, 37.6, 99.95%)	mecA(100%,37.6,99.95%)	22	22
HICF0924	ERS3477063	Staphylococcus aureus	Staphylococcus aureus	mecA(100.0%, 40.4, 99.9%)	mecA(100%,40.4,100%)	22	22
HICF0925	ERS3477064	Staphylococcus aureus	Staphylococcus aureus	mecA(100.0%, 46.4, 99.9%)	mecA(100%,46.4,100%)	Novel	Novel	1	3	156	14	11	51	10
HICF0926	ERS3477065	Staphylococcus aureus	Staphylococcus aureus	mecA(100.0%, 52.5, 99.9%)	mecA(100%,52.1,100%)	5	5
HICF0927	ERS3477066	Staphylococcus aureus	Staphylococcus aureus	mecA(100.0%, 47.4, 99.9%)	mecA(100%,47.5,100%)	5	5
HICF0928	ERS3477067	Staphylococcus aureus	Staphylococcus aureus	mecA(100.0%, 49.2, 99.9%)	mecA(100%,49.3,100%)	22	22
HICF0929	ERS3477068	Staphylococcus aureus	Staphylococcus aureus	mecA(100.0%, 47.7, 99.9%)	mecA(100%,47.7,100%)	22	22
HICF0930	ERS3477069	Staphylococcus aureus	Staphylococcus aureus	mecA(100.0%, 50.5, 99.9%)	mecA(100%,50.6,100%)	72	72
HICF0931	ERS3477070	Staphylococcus aureus	Staphylococcus aureus	mecA(100.0%, 43.5, 99.9%)	mecA(100%,43.5,99.9%)	45	45
HICF0932	ERS3477071	Staphylococcus aureus	Staphylococcus aureus	mecA(100.0%, 46.3, 99.9%)	mecA(100%,46.6,99.9%)	45	45
HICF0935	ERS3477072	Staphylococcus aureus	Staphylococcus aureus	mecA(100.0%, 45.4, 99.9%)	mecA(100%,45.5,100%)	6	6
HICF0936	ERS3477073	Staphylococcus aureus	Staphylococcus aureus	mecA(100.0%, 31.6, 99.9%)	mecA(100%,31.8,100%)	1	1
HICF0937	ERS3477074	Staphylococcus aureus	Staphylococcus aureus	mecA(100.0%, 36.1, 99.85%)	mecA(100%,36.2,99.95%)	59	59
HICF0938	ERS3477075	Staphylococcus aureus	Staphylococcus aureus	mecA(100.0%, 32.4, 99.9%)	mecA(100%,32.6,99.9%)	45	45
HICF0939	ERS3477076	Staphylococcus aureus	Staphylococcus aureus	mecA(100.0%, 35.8, 99.9%)	mecA(100%,36,100%)	Novel*	Novel*	1	1	1	1	1	373*	1
HICF0940	ERS3477077	Staphylococcus aureus	Staphylococcus aureus	mecA(100.0%, 24.7, 99.85%)	mecA(100%,24.7,99.95%)	772	772
HICF0941	ERS3477078	Staphylococcus aureus	Staphylococcus aureus	mecA(100.0%, 41.5, 99.95%)	mecA(100%,41.6,99.95%)	5	5
HICF0943	ERS3477079	Staphylococcus aureus	Staphylococcus aureus	mecA(100.0%, 29.5, 99.9%)	mecA(100%,29.5,100%)	1457	1457
HICF0944	ERS3477080	Staphylococcus aureus	Staphylococcus aureus	mecA(100.0%, 32.8, 99.9%)	mecA(100%,33,99.9%)	22	22
HICF0945	ERS3477081	Staphylococcus aureus	Staphylococcus aureus	mecA(100.0%, 39.2, 99.9%)	mecA(100%,39.2,100%)	5	5
HICF0946	ERS3477090	Staphylococcus aureus	Staphylococcus aureus	mecA(100.0%, 39.8, 99.95%)	mecA(100%,39.8,99.95%)	22	22
HICF0947	ERS3477091	Staphylococcus aureus	Staphylococcus aureus	mecA(100.0%, 30.7, 99.9%)	mecA(100%,30.8,100%)	30	30
HICF0948	ERS3477092	Staphylococcus aureus	Staphylococcus aureus	mecA(100.0%, 39.8, 99.9%)	mecA(100%,39.9,99.9%)	45	45
HICF0949	ERS3477093	Staphylococcus aureus	Staphylococcus aureus	mecC(100.0%, 33.5, 100.0%)	mecC(100%,33.5,100%)	130	130
HICF0950	ERS3477082	Staphylococcus aureus	Staphylococcus aureus	mecA(100.0%, 34.0, 99.95%)	mecA(100%,34.1,99.95%)	22	22
HICF0951	ERS3477083	Staphylococcus aureus	Staphylococcus aureus	mecA(100.0%, 87.5, 99.85%)	mecA(100%,87.9,99.95%)	22	22
HICF0952	ERS3477084	Staphylococcus aureus	Staphylococcus aureus	mecA(100.0%, 33.9, 99.9%)	mecA(100%,34,100%)	22	22
HICF0953	ERS3477085	Staphylococcus aureus	Staphylococcus aureus	mecA(100.0%, 80.6, 99.95%)	mecA(100%,79.1,99.95%)	22	22
HICF0954	ERS3477086	Staphylococcus aureus	Staphylococcus aureus	mecA(100.0%, 35.7, 99.9%)	mecA(100%,35.8,100%)	1	1
HICF0955	ERS3477087	Staphylococcus aureus	Staphylococcus aureus	mecA(100.0%, 36.2, 99.9%)	mecA(100%,36.4,100%)	Novel	Novel	484	1	1	1	1	1	1
HICF0956	ERS3477088	Staphylococcus aureus	Staphylococcus aureus	mecA(100.0%, 34.4, 99.9%)	mecA(100%,34.5,100%)	22	22
HICF0957	ERS3477089	Staphylococcus aureus	Staphylococcus aureus	mecA(100.0%, 41.3, 99.9%)	mecA(100%,41.6,100%)	4041*	Novel*	1	4	491*	4	12	1	10
HICF0669	ERS3476847	Staphylococcus aureus	Staphylococcus aureus	mecA(100.0%, 35.1, 99.9%)	mecA(100%,35.1,100%)	45	45
